# Supplementary material for: Monitoring the Establishment of VOC Gamma in Minas Gerais, Brazil: A Retrospective Epidemiological and Genomic Surveillance Study
Source: Viruses. 2022 Dec 9;14(12):2747. doi: 10.3390/v14122747 (PMC9781153; doi:10.3390/v14122747)
Supplement: Supplementary file 1 [file viruses-14-02747-s001.zip]

Archive with 9 entries (8 files):
- viruses-2025328-supplementary/
- viruses-2025328-supplementary/Supplementary Figure S1.pdf
- viruses-2025328-supplementary/Supplementary Table S1.xlsx
- viruses-2025328-supplementary/Supplementary Table S2.xlsx
- viruses-2025328-supplementary/Supplementary Table S3.xlsx
- viruses-2025328-supplementary/Supplementary Table S4.xlsx
- viruses-2025328-supplementary/Supplementary Table S5.xlsx
- viruses-2025328-supplementary/Supplementary Table S6.xlsx
- viruses-2025328-supplementary/Supplementary Table S7.xlsx
