# Supplementary material for: Monitoring the Establishment of VOC Gamma in Minas Gerais, Brazil: A Retrospective Epidemiological and Genomic Surveillance Study
Source: Viruses. 2022 Dec 9;14(12):2747. doi: 10.3390/v14122747 (PMC9781153; doi:10.3390/v14122747)
Supplement: Supplementary file 1 [file viruses-14-02747-s001.zip › viruses-2025328-supplementary/Supplementary Table S1.xlsx]

## Sheet: SUPPL. TABLE 1
Supplementary Table S1. Information about the samples used in this study.
CODE	DATE OF COLLECTION	CITY	RHU	DIAGNOSTIC KIT	LINEAGE
MG01	2021-03-01	MONTE CARMELO	BELO HORIZONTE	TaqPath™ COVID-19 CE-IVD RT-PCR Kit	GAMMA
MG02	2021-03-01	BELO HORIZONTE	BELO HORIZONTE	TaqPath™ COVID-19 CE-IVD RT-PCR Kit	OTHERS
MG03	2021-03-01	BELO HORIZONTE	BELO HORIZONTE	TaqPath™ COVID-19 CE-IVD RT-PCR Kit	GAMMA
MG04	2021-03-01	BELO HORIZONTE	BELO HORIZONTE	TaqPath™ COVID-19 CE-IVD RT-PCR Kit	GAMMA
MG05	2021-03-01	BELO HORIZONTE	UBERLANDIA	TaqPath™ COVID-19 CE-IVD RT-PCR Kit	GAMMA
MG06	2021-03-01	N.I.	UBERLANDIA	TaqPath™ COVID-19 CE-IVD RT-PCR Kit	GAMMA
MG07	2021-03-01	BELO HORIZONTE	BELO HORIZONTE	TaqPath™ COVID-19 CE-IVD RT-PCR Kit	GAMMA
MG08	2021-03-01	BELO HORIZONTE	BELO HORIZONTE	TaqPath™ COVID-19 CE-IVD RT-PCR Kit	ALPHA
MG09	2021-03-01	MURIAE	UBA	CDC KIT	ZETA
MG10	2021-03-01	MURIAE	UBA	CDC KIT	OTHERS
MG11	2021-03-01	RIO CASCA	PONTE NOVA	CDC KIT	GAMMA
MG12	2021-03-01	RIO CASCA	PONTE NOVA	CDC KIT	GAMMA
MG13	2021-03-01	RIO CASCA	PONTE NOVA	CDC KIT	GAMMA
MG14	2021-03-01	AIMORES	GOVERNADOR VALADARES	CDC KIT	GAMMA
MG15	2021-03-01	RESPLENDOR	GOVERNADOR VALADARES	CDC KIT	ZETA
MG16	2021-03-01	RIO CASCA	PONTE NOVA	CDC KIT	GAMMA
MG17	2021-03-01	VARZEA DA PALMA	PIRAPORA	CDC KIT	GAMMA
MG18	2021-03-02	CONTAGEM	BELO HORIZONTE	TaqPath™ COVID-19 CE-IVD RT-PCR Kit	GAMMA
MG19	2021-03-02	CONTAGEM	BELO HORIZONTE	TaqPath™ COVID-19 CE-IVD RT-PCR Kit	ZETA
MG20	2021-03-02	CONTAGEM	BELO HORIZONTE	TaqPath™ COVID-19 CE-IVD RT-PCR Kit	GAMMA
MG21	2021-03-02	CONTAGEM	BELO HORIZONTE	TaqPath™ COVID-19 CE-IVD RT-PCR Kit	GAMMA
MG22	2021-03-02	MONTALVANIA	BELO HORIZONTE	TaqPath™ COVID-19 CE-IVD RT-PCR Kit	ZETA
MG23	2021-03-02	BELO HORIZONTE	JANUARIA	TaqPath™ COVID-19 CE-IVD RT-PCR Kit	GAMMA
MG24	2021-03-02	N.I.	DIAMANTINA	TaqPath™ COVID-19 CE-IVD RT-PCR Kit	GAMMA
MG25	2021-03-02	ALVORADA DE MINAS	DIAMANTINA	TaqPath™ COVID-19 CE-IVD RT-PCR Kit	GAMMA
MG26	2021-03-02	ARACUAI	DIAMANTINA	TaqPath™ COVID-19 CE-IVD RT-PCR Kit	GAMMA
MG27	2021-03-02	ARACUAI	DIAMANTINA	TaqPath™ COVID-19 CE-IVD RT-PCR Kit	ZETA
MG28	2021-03-02	CAPELINHA	DIAMANTINA	TaqPath™ COVID-19 CE-IVD RT-PCR Kit	GAMMA
MG29	2021-03-02	CAPELINHA	PATOS DE MINAS	TaqPath™ COVID-19 CE-IVD RT-PCR Kit	GAMMA
MG30	2021-03-02	SÃO GONÇALO DO ABAETÉ	UBERLANDIA	TaqPath™ COVID-19 CE-IVD RT-PCR Kit	OTHERS
MG31	2021-03-03	SARZEDO	BELO HORIZONTE	TaqPath™ COVID-19 CE-IVD RT-PCR Kit	ZETA
MG32	2021-03-03	PADRE PARAISO	BELO HORIZONTE	TaqPath™ COVID-19 CE-IVD RT-PCR Kit	ALPHA
MG33	2021-03-03	TEOFILO OTONI	BELO HORIZONTE	TaqPath™ COVID-19 CE-IVD RT-PCR Kit	GAMMA
MG34	2021-03-03	BELO HORIZONTE	BELO HORIZONTE	TaqPath™ COVID-19 CE-IVD RT-PCR Kit	ALPHA
MG35	2021-03-03	BELO HORIZONTE	BELO HORIZONTE	TaqPath™ COVID-19 CE-IVD RT-PCR Kit	GAMMA
MG36	2021-03-03	BELO HORIZONTE	BELO HORIZONTE	TaqPath™ COVID-19 CE-IVD RT-PCR Kit	GAMMA
MG37	2021-03-03	BELO HORIZONTE	TEOFILO OTONI	TaqPath™ COVID-19 CE-IVD RT-PCR Kit	ZETA
MG38	2021-03-03	BELO HORIZONTE	TEOFILO OTONI	TaqPath™ COVID-19 CE-IVD RT-PCR Kit	ALPHA
MG39	2021-03-03	BELO HORIZONTE	UBERLANDIA	TaqPath™ COVID-19 CE-IVD RT-PCR Kit	GAMMA
MG40	2021-03-03	BELO HORIZONTE	UBERLANDIA	TaqPath™ COVID-19 CE-IVD RT-PCR Kit	GAMMA
MG41	2021-03-03	N.I.	UBERLANDIA	TaqPath™ COVID-19 CE-IVD RT-PCR Kit	GAMMA
MG42	2021-03-03	N.I.	DIAMANTINA	TaqPath™ COVID-19 CE-IVD RT-PCR Kit	GAMMA
MG43	2021-03-03	N.I.	BELO HORIZONTE	TaqPath™ COVID-19 CE-IVD RT-PCR Kit	OTHERS
MG44	2021-03-03	COLUNA	BELO HORIZONTE	TaqPath™ COVID-19 CE-IVD RT-PCR Kit	OTHERS
MG45	2021-03-04	CATAGUASES	LEOPOLDINA	CDC KIT	GAMMA
MG46	2021-03-04	ALEM PARAIBA	LEOPOLDINA	CDC KIT	GAMMA
MG47	2021-03-04	CAMPO FLORIDO	BELO HORIZONTE	TaqPath™ COVID-19 CE-IVD RT-PCR Kit	GAMMA
MG48	2021-03-04	CAMPO FLORIDO	BELO HORIZONTE	TaqPath™ COVID-19 CE-IVD RT-PCR Kit	GAMMA
MG49	2021-03-04	CAMPO FLORIDO	UBERABA	TaqPath™ COVID-19 CE-IVD RT-PCR Kit	GAMMA
MG50	2021-03-04	CAMPO FLORIDO	UBERABA	TaqPath™ COVID-19 CE-IVD RT-PCR Kit	GAMMA
MG51	2021-03-04	BELO HORIZONTE	UBERABA	TaqPath™ COVID-19 CE-IVD RT-PCR Kit	GAMMA
MG52	2021-03-04	BELO HORIZONTE	UBERABA	TaqPath™ COVID-19 CE-IVD RT-PCR Kit	ZETA
MG53	2021-03-04	BELO HORIZONTE	BELO HORIZONTE	TaqPath™ COVID-19 CE-IVD RT-PCR Kit	ZETA
MG54	2021-03-04	BELO HORIZONTE	BELO HORIZONTE	TaqPath™ COVID-19 CE-IVD RT-PCR Kit	GAMMA
MG55	2021-03-04	GOVERNADOR VALADARES	GOVERNADOR VALADARES	TaqPath™ COVID-19 CE-IVD RT-PCR Kit	ALPHA
MG56	2021-03-04	COLUNA	DIAMANTINA	TaqPath™ COVID-19 CE-IVD RT-PCR Kit	GAMMA
MG57	2021-03-05	VARZEA DA PALMA	PIRAPORA	CDC KIT	GAMMA
MG58	2021-03-05	SANTO ANTONIO DO MONTE	DIVINOPOLIS	CDC KIT	GAMMA
MG59	2021-03-05	AUGUSTO DE LIMA	SETE LAGOAS	CDC KIT	GAMMA
MG60	2021-03-05	PARACATU	UNAI	CDC KIT	GAMMA
MG61	2021-03-05	PARACATU	UNAI	CDC KIT	GAMMA
MG62	2021-03-05	PARACATU	UNAI	CDC KIT	GAMMA
MG63	2021-03-05	PARACATU	PONTE NOVA	CDC KIT	ZETA
MG64	2021-03-05	ALVINOPOLIS	SETE LAGOAS	CDC KIT	GAMMA
MG65	2021-03-05	FELIXLANDIA	MONTES CLAROS	CDC KIT	GAMMA
MG66	2021-03-05	MONTES CLAROS	UBA	TaqPath™ COVID-19 CE-IVD RT-PCR Kit	GAMMA
MG67	2021-03-05	DIVINESIA	UBA	TaqPath™ COVID-19 CE-IVD RT-PCR Kit	ZETA
MG68	2021-03-05	UBA	UBA	TaqPath™ COVID-19 CE-IVD RT-PCR Kit	ZETA
MG69	2021-03-05	UBA	UBA	TaqPath™ COVID-19 CE-IVD RT-PCR Kit	GAMMA
MG70	2021-03-05	UBA	UBA	CDC KIT	GAMMA
MG71	2021-03-05	UBA	UBA	TaqPath™ COVID-19 CE-IVD RT-PCR Kit	ZETA
MG72	2021-03-05	UBA	UBA	TaqPath™ COVID-19 CE-IVD RT-PCR Kit	GAMMA
MG73	2021-03-05	UBA	UBA	TaqPath™ COVID-19 CE-IVD RT-PCR Kit	GAMMA
MG74	2021-03-05	UBA	UBA	TaqPath™ COVID-19 CE-IVD RT-PCR Kit	ALPHA
MG75	2021-03-05	UBA	UBA	TaqPath™ COVID-19 CE-IVD RT-PCR Kit	ZETA
MG76	2021-03-05	UBA	CORONEL FABRICIANO	TaqPath™ COVID-19 CE-IVD RT-PCR Kit	GAMMA
MG77	2021-03-05	CORONEL FABRICIANO	PONTE NOVA	TaqPath™ COVID-19 CE-IVD RT-PCR Kit	GAMMA
MG78	2021-03-05	RIO CASCA	PONTE NOVA	TaqPath™ COVID-19 CE-IVD RT-PCR Kit	GAMMA
MG79	2021-03-05	RIO CASCA	ITABIRA	TaqPath™ COVID-19 CE-IVD RT-PCR Kit	ALPHA
MG80	2021-03-05	RIO PIRACICABA	SETE LAGOAS	TaqPath™ COVID-19 CE-IVD RT-PCR Kit	ALPHA
MG81	2021-03-05	SETE LAGOAS	SETE LAGOAS	TaqPath™ COVID-19 CE-IVD RT-PCR Kit	ALPHA
MG82	2021-03-05	ARACAI	BELO HORIZONTE	TaqPath™ COVID-19 CE-IVD RT-PCR Kit	GAMMA
MG83	2021-03-05	MATOZINHOS	BARBACENA	TaqPath™ COVID-19 CE-IVD RT-PCR Kit	GAMMA
MG84	2021-03-05	JECEABA	DIVINOPOLIS	TaqPath™ COVID-19 CE-IVD RT-PCR Kit	GAMMA
MG85	2021-03-05	CAMPO BELO	BARBACENA	TaqPath™ COVID-19 CE-IVD RT-PCR Kit	GAMMA
MG86	2021-03-05	CIPOTANEA	UBA	TaqPath™ COVID-19 CE-IVD RT-PCR Kit	GAMMA
MG87	2021-03-05	TOCANTINS	UBA	TaqPath™ COVID-19 CE-IVD RT-PCR Kit	GAMMA
MG88	2021-03-05	TOCANTINS	UBA	CDC KIT	GAMMA
MG89	2021-03-05	TOCANTINS	SAO JOAO DEL REI	TaqPath™ COVID-19 CE-IVD RT-PCR Kit	ZETA
MG90	2021-03-05	BOM SUCESSO	VARGINHA	TaqPath™ COVID-19 CE-IVD RT-PCR Kit	GAMMA
MG91	2021-03-05	CAXAMBU	VARGINHA	TaqPath™ COVID-19 CE-IVD RT-PCR Kit	GAMMA
MG92	2021-03-05	CAXAMBU	VARGINHA	TaqPath™ COVID-19 CE-IVD RT-PCR Kit	GAMMA
MG93	2021-03-05	CAXAMBU	POUSO ALEGRE	TaqPath™ COVID-19 CE-IVD RT-PCR Kit	GAMMA
MG94	2021-03-05	CAMBUI	POUSO ALEGRE	TaqPath™ COVID-19 CE-IVD RT-PCR Kit	GAMMA
MG95	2021-03-05	CAMBUI	POUSO ALEGRE	TaqPath™ COVID-19 CE-IVD RT-PCR Kit	GAMMA
MG96	2021-03-05	CAMBUI	BARBACENA	TaqPath™ COVID-19 CE-IVD RT-PCR Kit	GAMMA
MG97	2021-03-05	SAO BRAS DO SUACUI	ALFENAS	TaqPath™ COVID-19 CE-IVD RT-PCR Kit	OTHERS
MG98	2021-03-05	MUZAMBINHO	SETE LAGOAS	CDC KIT	ALPHA
MG99	2021-03-05	TRES MARIAS	VARGINHA	CDC KIT	GAMMA
MG100	2021-03-05	CARVALHOS	UBA	CDC KIT	GAMMA
MG101	2021-03-05	RIO POMBA	POUSO ALEGRE	CDC KIT	GAMMA
MG102	2021-03-05	BUENO BRANDAO	VARGINHA	TaqPath™ COVID-19 CE-IVD RT-PCR Kit	OTHERS
MG103	2021-03-05	AIURUOCA	POUSO ALEGRE	TaqPath™ COVID-19 CE-IVD RT-PCR Kit	GAMMA
MG104	2021-03-05	BUENO BRANDAO	VARGINHA	TaqPath™ COVID-19 CE-IVD RT-PCR Kit	ZETA
MG105	2021-03-05	CARVALHOS	DIVINOPOLIS	TaqPath™ COVID-19 CE-IVD RT-PCR Kit	GAMMA
MG106	2021-03-05	SANTO ANTONIO DO MONTE	VARGINHA	TaqPath™ COVID-19 CE-IVD RT-PCR Kit	GAMMA
MG107	2021-03-05	SERITINGA	UBA	TaqPath™ COVID-19 CE-IVD RT-PCR Kit	GAMMA
MG108	2021-03-05	RIO POMBA	UBA	TaqPath™ COVID-19 CE-IVD RT-PCR Kit	GAMMA
MG109	2021-03-05	RIO POMBA	UBA	CDC KIT	GAMMA
MG110	2021-03-05	RIO POMBA	UBA	TaqPath™ COVID-19 CE-IVD RT-PCR Kit	ZETA
MG111	2021-03-05	RIO POMBA	POUSO ALEGRE	CDC KIT	ZETA
MG112	2021-03-05	ANDRADAS	POUSO ALEGRE	CDC KIT	ZETA
MG113	2021-03-05	ANDRADAS	POUSO ALEGRE	CDC KIT	ZETA
MG114	2021-03-05	ANDRADAS	POUSO ALEGRE	TaqPath™ COVID-19 CE-IVD RT-PCR Kit	ZETA
MG115	2021-03-05	ANDRADAS	POUSO ALEGRE	CDC KIT	GAMMA
MG116	2021-03-05	ANDRADAS	POUSO ALEGRE	TaqPath™ COVID-19 CE-IVD RT-PCR Kit	ZETA
MG117	2021-03-05	ANDRADAS	UBA	TaqPath™ COVID-19 CE-IVD RT-PCR Kit	ZETA
MG118	2021-03-05	ERVALIA	UBA	TaqPath™ COVID-19 CE-IVD RT-PCR Kit	ZETA
MG119	2021-03-05	ERVALIA	PONTE NOVA	TaqPath™ COVID-19 CE-IVD RT-PCR Kit	ZETA
MG120	2021-03-05	SAO PEDRO DOS FERROS	UBA	TaqPath™ COVID-19 CE-IVD RT-PCR Kit	ZETA
MG121	2021-03-05	MURIAE	UBA	TaqPath™ COVID-19 CE-IVD RT-PCR Kit	GAMMA
MG122	2021-03-05	MURIAE	UBA	TaqPath™ COVID-19 CE-IVD RT-PCR Kit	GAMMA
MG123	2021-03-05	MURIAE	BELO HORIZONTE	TaqPath™ COVID-19 CE-IVD RT-PCR Kit	GAMMA
MG124	2021-03-05	BRUMADINHO	DIVINOPOLIS	TaqPath™ COVID-19 CE-IVD RT-PCR Kit	ALPHA
MG125	2021-03-05	FORMIGA	PONTE NOVA	TaqPath™ COVID-19 CE-IVD RT-PCR Kit	GAMMA
MG126	2021-03-05	VICOSA	VARGINHA	TaqPath™ COVID-19 CE-IVD RT-PCR Kit	GAMMA
MG127	2021-03-05	SAO SEBASTIAO DO RIO VERDE	VARGINHA	TaqPath™ COVID-19 CE-IVD RT-PCR Kit	GAMMA
MG128	2021-03-05	SAO LOURENCO	VARGINHA	TaqPath™ COVID-19 CE-IVD RT-PCR Kit	GAMMA
MG129	2021-03-05	ITANHANDU	VARGINHA	TaqPath™ COVID-19 CE-IVD RT-PCR Kit	GAMMA
MG130	2021-03-05	ITANHANDU	ITABIRA	TaqPath™ COVID-19 CE-IVD RT-PCR Kit	GAMMA
MG131	2021-03-05	SANTA BARBARA	TEOFILO OTONI	TaqPath™ COVID-19 CE-IVD RT-PCR Kit	ZETA
MG132	2021-03-05	NANUQUE	TEOFILO OTONI	TaqPath™ COVID-19 CE-IVD RT-PCR Kit	GAMMA
MG133	2021-03-05	CARAI	TEOFILO OTONI	TaqPath™ COVID-19 CE-IVD RT-PCR Kit	ALPHA
MG134	2021-03-05	CARLOS CHAGAS	TEOFILO OTONI	TaqPath™ COVID-19 CE-IVD RT-PCR Kit	ZETA
MG135	2021-03-05	SANTA HELENA DE MINAS	TEOFILO OTONI	TaqPath™ COVID-19 CE-IVD RT-PCR Kit	ZETA
MG136	2021-03-05	PADRE PARAISO	TEOFILO OTONI	TaqPath™ COVID-19 CE-IVD RT-PCR Kit	ZETA
MG137	2021-03-05	ITAMBACURI	UBERLANDIA	TaqPath™ COVID-19 CE-IVD RT-PCR Kit	GAMMA
MG138	2021-03-05	CAMPO BELO	PASSOS	CDC KIT	GAMMA
MG139	2021-03-05	MOEDA	UNAI	CDC KIT	OTHERS
MG140	2021-03-05	VARZEA DA PALMA	DIVINOPOLIS	TaqPath™ COVID-19 CE-IVD RT-PCR Kit	OTHERS
MG141	2021-03-05	CAPELINHA	BELO HORIZONTE	TaqPath™ COVID-19 CE-IVD RT-PCR Kit	OTHERS
MG142	2021-03-05	MARIO CAMPOS	PIRAPORA	TaqPath™ COVID-19 CE-IVD RT-PCR Kit	OTHERS
MG143	2021-03-05	N.I.	DIAMANTINA	CDC KIT	OTHERS
MG144	2021-03-05	PIUMHI	BELO HORIZONTE	TaqPath™ COVID-19 CE-IVD RT-PCR Kit	OTHERS
MG145	2021-03-06	SAO SEBASTIAO DO PARAISO	PASSOS	CDC KIT	GAMMA
MG146	2021-03-06	PARACATU	UNAI	CDC KIT	GAMMA
MG147	2021-03-06	PARACATU	UNAI	CDC KIT	ZETA
MG148	2021-03-06	PARACATU	UNAI	CDC KIT	GAMMA
MG149	2021-03-06	JENIPAPO DE MINAS	DIAMANTINA	CDC KIT	ZETA
MG150	2021-03-06	UBERABA	UBERABA	CDC KIT	GAMMA
MG151	2021-03-06	FRUTAL	UBERABA	CDC KIT	GAMMA
MG152	2021-03-06	FRUTAL	UBERABA	CDC KIT	GAMMA
MG153	2021-03-06	ITURAMA	UBERABA	TaqPath™ COVID-19 CE-IVD RT-PCR Kit	GAMMA
MG154	2021-03-06	ITURAMA	UBERABA	TaqPath™ COVID-19 CE-IVD RT-PCR Kit	GAMMA
MG155	2021-03-06	FRONTEIRA	UBERABA	TaqPath™ COVID-19 CE-IVD RT-PCR Kit	GAMMA
MG156	2021-03-06	FRONTEIRA	UBERABA	TaqPath™ COVID-19 CE-IVD RT-PCR Kit	GAMMA
MG157	2021-03-06	VERISSIMO	UBERABA	TaqPath™ COVID-19 CE-IVD RT-PCR Kit	GAMMA
MG158	2021-03-06	VERISSIMO	UBERABA	CDC KIT	ZETA
MG159	2021-03-06	PIRAJUBA	UBERABA	CDC KIT	GAMMA
MG160	2021-03-06	PIRAJUBA	UBERABA	CDC KIT	GAMMA
MG161	2021-03-06	ARAXA	UBERABA	CDC KIT	ZETA
MG162	2021-03-06	PIRACEMA	DIVINOPOLIS	TaqPath™ COVID-19 CE-IVD RT-PCR Kit	ZETA
MG163	2021-03-06	BETIM	BELO HORIZONTE	CDC KIT	GAMMA
MG164	2021-03-06	BETIM	BELO HORIZONTE	CDC KIT	ZETA
MG165	2021-03-06	LAGOA SANTA	BELO HORIZONTE	CDC KIT	GAMMA
MG166	2021-03-06	SANTANA DO MANHUACU	MANHUAÇU	CDC KIT	ALPHA
MG167	2021-03-06	COIMBRA	UBA	CDC KIT	ZETA
MG168	2021-03-07	PARACATU	UNAI	CDC KIT	GAMMA
MG169	2021-03-07	PARACATU	UNAI	CDC KIT	GAMMA
MG170	2021-03-07	PARACATU	UNAI	CDC KIT	GAMMA
MG171	2021-03-07	FELIXLANDIA	SETE LAGOAS	CDC KIT	GAMMA
MG172	2021-03-07	IPATINGA	CORONEL FABRICIANO	TaqPath™ COVID-19 CE-IVD RT-PCR Kit	GAMMA
MG173	2021-03-07	OLIVEIRA	DIVINOPOLIS	TaqPath™ COVID-19 CE-IVD RT-PCR Kit	GAMMA
MG174	2021-03-07	COLUNA	DIAMANTINA	TaqPath™ COVID-19 CE-IVD RT-PCR Kit	ZETA
MG175	2021-03-08	MONTES CLAROS	MONTES CLAROS	CDC KIT	GAMMA
MG176	2021-03-08	MONTES CLAROS	MONTES CLAROS	CDC KIT	GAMMA
MG177	2021-03-08	MONTES CLAROS	MONTES CLAROS	CDC KIT	GAMMA
MG178	2021-03-08	MONTES CLAROS	MONTES CLAROS	CDC KIT	GAMMA
MG179	2021-03-08	MONTES CLAROS	MONTES CLAROS	CDC KIT	GAMMA
MG180	2021-03-08	MONTES CLAROS	MONTES CLAROS	CDC KIT	ZETA
MG181	2021-03-08	MONTES CLAROS	MONTES CLAROS	CDC KIT	GAMMA
MG182	2021-03-08	MONTES CLAROS	MONTES CLAROS	CDC KIT	GAMMA
MG183	2021-03-08	MONTES CLAROS	MONTES CLAROS	CDC KIT	GAMMA
MG184	2021-03-08	MONTES CLAROS	MONTES CLAROS	CDC KIT	GAMMA
MG185	2021-03-08	MONTES CLAROS	MONTES CLAROS	CDC KIT	OTHERS
MG186	2021-03-08	MONTES CLAROS	MONTES CLAROS	CDC KIT	ZETA
MG187	2021-03-08	MONTES CLAROS	MONTES CLAROS	CDC KIT	GAMMA
MG188	2021-03-08	MONTES CLAROS	MONTES CLAROS	CDC KIT	GAMMA
MG189	2021-03-08	MONTES CLAROS	MONTES CLAROS	CDC KIT	GAMMA
MG190	2021-03-08	MONTES CLAROS	MONTES CLAROS	CDC KIT	GAMMA
MG191	2021-03-08	MONTES CLAROS	MONTES CLAROS	CDC KIT	GAMMA
MG192	2021-03-08	MONTES CLAROS	MONTES CLAROS	CDC KIT	GAMMA
MG193	2021-03-08	MONTES CLAROS	MONTES CLAROS	CDC KIT	GAMMA
MG194	2021-03-08	MONTES CLAROS	MONTES CLAROS	CDC KIT	GAMMA
MG195	2021-03-08	MONTES CLAROS	MONTES CLAROS	CDC KIT	GAMMA
MG196	2021-03-08	MONTES CLAROS	MONTES CLAROS	CDC KIT	GAMMA
MG197	2021-03-08	MONTES CLAROS	MONTES CLAROS	CDC KIT	GAMMA
MG198	2021-03-08	MONTES CLAROS	MONTES CLAROS	CDC KIT	GAMMA
MG199	2021-03-08	MONTES CLAROS	BELO HORIZONTE	TaqPath™ COVID-19 CE-IVD RT-PCR Kit	GAMMA
MG200	2021-03-08	MONTES CLAROS	BELO HORIZONTE	TaqPath™ COVID-19 CE-IVD RT-PCR Kit	GAMMA
MG201	2021-03-08	SAO JOSE DO DIVINO	BELO HORIZONTE	TaqPath™ COVID-19 CE-IVD RT-PCR Kit	GAMMA
MG202	2021-03-08	IPATINGA	BELO HORIZONTE	TaqPath™ COVID-19 CE-IVD RT-PCR Kit	GAMMA
MG203	2021-03-08	IPATINGA	TEOFILO OTONI	CDC KIT	ALPHA
MG204	2021-03-08	ITAMBACURI	CORONEL FABRICIANO	CDC KIT	ALPHA
MG205	2021-03-08	PAVAO	CORONEL FABRICIANO	CDC KIT	GAMMA
MG206	2021-03-08	BELO HORIZONTE	TEOFILO OTONI	CDC KIT	ALPHA
MG207	2021-03-08	BELO HORIZONTE	TEOFILO OTONI	CDC KIT	ALPHA
MG208	2021-03-08	BELO HORIZONTE	UBERLANDIA	TaqPath™ COVID-19 CE-IVD RT-PCR Kit	GAMMA
MG209	2021-03-08	BELO HORIZONTE	UBERLANDIA	TaqPath™ COVID-19 CE-IVD RT-PCR Kit	GAMMA
MG210	2021-03-08	N.I.	UBERLANDIA	TaqPath™ COVID-19 CE-IVD RT-PCR Kit	GAMMA
MG211	2021-03-08	N.I.	UBERLANDIA	TaqPath™ COVID-19 CE-IVD RT-PCR Kit	GAMMA
MG212	2021-03-08	N.I.	UBERLANDIA	TaqPath™ COVID-19 CE-IVD RT-PCR Kit	GAMMA
MG213	2021-03-08	N.I.	UBERLANDIA	TaqPath™ COVID-19 CE-IVD RT-PCR Kit	GAMMA
MG214	2021-03-08	N.I.	DIAMANTINA	TaqPath™ COVID-19 CE-IVD RT-PCR Kit	ZETA
MG215	2021-03-08	N.I.	DIAMANTINA	TaqPath™ COVID-19 CE-IVD RT-PCR Kit	GAMMA
MG216	2021-03-08	N.I.	DIAMANTINA	TaqPath™ COVID-19 CE-IVD RT-PCR Kit	GAMMA
MG217	2021-03-08	COLUNA	DIAMANTINA	TaqPath™ COVID-19 CE-IVD RT-PCR Kit	GAMMA
MG218	2021-03-08	COUTO DE MAGALHAES DE MINAS	MONTES CLAROS	CDC KIT	OTHERS
MG219	2021-03-08	COUTO DE MAGALHAES DE MINAS	MONTES CLAROS	CDC KIT	OTHERS
MG220	2021-03-08	COUTO DE MAGALHAES DE MINAS	UBERLANDIA	TaqPath™ COVID-19 CE-IVD RT-PCR Kit	OTHERS
MG221	2021-03-09	CARNEIRINHO	BELO HORIZONTE	TaqPath™ COVID-19 CE-IVD RT-PCR Kit	ZETA
MG222	2021-03-09	PLANURA	BELO HORIZONTE	TaqPath™ COVID-19 CE-IVD RT-PCR Kit	GAMMA
MG223	2021-03-09	VERISSIMO	BELO HORIZONTE	TaqPath™ COVID-19 CE-IVD RT-PCR Kit	GAMMA
MG224	2021-03-09	CONQUISTA	BELO HORIZONTE	TaqPath™ COVID-19 CE-IVD RT-PCR Kit	ZETA
MG225	2021-03-09	LAGOA SANTA	UBERABA	CDC KIT	ZETA
MG226	2021-03-09	DIVINOPOLIS	UBERABA	TaqPath™ COVID-19 CE-IVD RT-PCR Kit	GAMMA
MG227	2021-03-09	BELO HORIZONTE	UBERABA	TaqPath™ COVID-19 CE-IVD RT-PCR Kit	GAMMA
MG228	2021-03-09	BELO HORIZONTE	UBERABA	TaqPath™ COVID-19 CE-IVD RT-PCR Kit	ZETA
MG229	2021-03-09	BELO HORIZONTE	BELO HORIZONTE	TaqPath™ COVID-19 CE-IVD RT-PCR Kit	GAMMA
MG230	2021-03-09	BELO HORIZONTE	DIVINOPOLIS	TaqPath™ COVID-19 CE-IVD RT-PCR Kit	GAMMA
MG231	2021-03-09	BELO HORIZONTE	UBERLANDIA	TaqPath™ COVID-19 CE-IVD RT-PCR Kit	GAMMA
MG232	2021-03-09	N.I.	UBA	CDC KIT	ZETA
MG233	2021-03-09	UBA	BELO HORIZONTE	CDC KIT	GAMMA
MG234	2021-03-09	PEDRO LEOPOLDO	BELO HORIZONTE	CDC KIT	GAMMA
MG235	2021-03-09	BELO HORIZONTE	BELO HORIZONTE	CDC KIT	GAMMA
MG236	2021-03-09	IGARAPE	BELO HORIZONTE	CDC KIT	GAMMA
MG237	2021-03-09	IGARAPE	BELO HORIZONTE	CDC KIT	ZETA
MG238	2021-03-09	IGARAPE	BELO HORIZONTE	CDC KIT	OTHERS
MG239	2021-03-09	IGARAPE	PATOS DE MINAS	TaqPath™ COVID-19 CE-IVD RT-PCR Kit	GAMMA
MG240	2021-03-09	SÃO GONÇALO DO ABAETÉ	PATOS DE MINAS	TaqPath™ COVID-19 CE-IVD RT-PCR Kit	GAMMA
MG241	2021-03-09	CRUZEIRO DA FORTALEZA	PATOS DE MINAS	TaqPath™ COVID-19 CE-IVD RT-PCR Kit	GAMMA
MG242	2021-03-09	CARMO DO PARANAÍBA	PATOS DE MINAS	TaqPath™ COVID-19 CE-IVD RT-PCR Kit	GAMMA
MG243	2021-03-09	LAGOA GRANDE	PATOS DE MINAS	TaqPath™ COVID-19 CE-IVD RT-PCR Kit	GAMMA
MG244	2021-03-09	CARMO DO PARANAÍBA	BELO HORIZONTE	TaqPath™ COVID-19 CE-IVD RT-PCR Kit	OTHERS
MG245	2021-03-10	CATAGUASES	LEOPOLDINA	CDC KIT	GAMMA
MG246	2021-03-10	ARACUAI	DIAMANTINA	TaqPath™ COVID-19 CE-IVD RT-PCR Kit	ZETA
MG247	2021-03-10	ARACUAI	DIAMANTINA	TaqPath™ COVID-19 CE-IVD RT-PCR Kit	ZETA
MG248	2021-03-10	ARACUAI	DIAMANTINA	TaqPath™ COVID-19 CE-IVD RT-PCR Kit	ZETA
MG249	2021-03-10	ARACUAI	DIAMANTINA	TaqPath™ COVID-19 CE-IVD RT-PCR Kit	ZETA
MG250	2021-03-10	ARACUAI	DIAMANTINA	TaqPath™ COVID-19 CE-IVD RT-PCR Kit	ZETA
MG251	2021-03-10	VAZANTE	BELO HORIZONTE	TaqPath™ COVID-19 CE-IVD RT-PCR Kit	GAMMA
MG252	2021-03-10	ITAOBIM	BELO HORIZONTE	TaqPath™ COVID-19 CE-IVD RT-PCR Kit	ALPHA
MG253	2021-03-10	BELO HORIZONTE	BELO HORIZONTE	TaqPath™ COVID-19 CE-IVD RT-PCR Kit	GAMMA
MG254	2021-03-10	BELO HORIZONTE	BELO HORIZONTE	TaqPath™ COVID-19 CE-IVD RT-PCR Kit	ZETA
MG255	2021-03-10	BELO HORIZONTE	BELO HORIZONTE	TaqPath™ COVID-19 CE-IVD RT-PCR Kit	GAMMA
MG256	2021-03-10	BELO HORIZONTE	BELO HORIZONTE	TaqPath™ COVID-19 CE-IVD RT-PCR Kit	GAMMA
MG257	2021-03-10	BELO HORIZONTE	BELO HORIZONTE	TaqPath™ COVID-19 CE-IVD RT-PCR Kit	GAMMA
MG258	2021-03-10	BELO HORIZONTE	BELO HORIZONTE	TaqPath™ COVID-19 CE-IVD RT-PCR Kit	ZETA
MG259	2021-03-10	BELO HORIZONTE	BELO HORIZONTE	TaqPath™ COVID-19 CE-IVD RT-PCR Kit	GAMMA
MG260	2021-03-10	BELO HORIZONTE	BELO HORIZONTE	TaqPath™ COVID-19 CE-IVD RT-PCR Kit	GAMMA
MG261	2021-03-10	BELO HORIZONTE	BELO HORIZONTE	TaqPath™ COVID-19 CE-IVD RT-PCR Kit	ALPHA
MG262	2021-03-10	BELO HORIZONTE	PATOS DE MINAS	TaqPath™ COVID-19 CE-IVD RT-PCR Kit	GAMMA
MG263	2021-03-10	BELO HORIZONTE	PEDRA AZUL	TaqPath™ COVID-19 CE-IVD RT-PCR Kit	ALPHA
MG264	2021-03-10	BELO HORIZONTE	BELO HORIZONTE	TaqPath™ COVID-19 CE-IVD RT-PCR Kit	GAMMA
MG265	2021-03-11	CORINTO	SETE LAGOAS	TaqPath™ COVID-19 CE-IVD RT-PCR Kit	GAMMA
MG266	2021-03-11	IBIRITE	BELO HORIZONTE	TaqPath™ COVID-19 CE-IVD RT-PCR Kit	GAMMA
MG267	2021-03-11	ITABIRA	ITABIRA	TaqPath™ COVID-19 CE-IVD RT-PCR Kit	GAMMA
MG268	2021-03-11	DATAS	DIAMANTINA	TaqPath™ COVID-19 CE-IVD RT-PCR Kit	GAMMA
MG269	2021-03-11	DATAS	DIAMANTINA	TaqPath™ COVID-19 CE-IVD RT-PCR Kit	GAMMA
MG270	2021-03-11	DATAS	DIAMANTINA	TaqPath™ COVID-19 CE-IVD RT-PCR Kit	GAMMA
MG271	2021-03-12	FELIXLANDIA	SETE LAGOAS	CDC KIT	GAMMA
MG272	2021-03-12	SANTO ANTONIO DO MONTE	DIVINOPOLIS	CDC KIT	GAMMA
MG273	2021-03-12	SANTO ANTONIO DO MONTE	DIVINOPOLIS	CDC KIT	GAMMA
MG274	2021-03-12	SANTANA DE PIRAPAMA	SETE LAGOAS	CDC KIT	ZETA
MG275	2021-03-12	TOMBOS	MANHUAÇU	CDC KIT	GAMMA
MG276	2021-03-12	FERVEDOURO	MANHUAÇU	CDC KIT	GAMMA
MG277	2021-03-12	SABINOPOLIS	DIAMANTINA	TaqPath™ COVID-19 CE-IVD RT-PCR Kit	GAMMA
MG278	2021-03-12	SABINOPOLIS	DIAMANTINA	TaqPath™ COVID-19 CE-IVD RT-PCR Kit	ZETA
MG279	2021-03-12	SABINOPOLIS	DIAMANTINA	TaqPath™ COVID-19 CE-IVD RT-PCR Kit	OTHERS
MG280	2021-03-12	AGUA COMPRIDA	BELO HORIZONTE	TaqPath™ COVID-19 CE-IVD RT-PCR Kit	GAMMA
MG281	2021-03-12	COMENDADOR GOMES	BELO HORIZONTE	TaqPath™ COVID-19 CE-IVD RT-PCR Kit	GAMMA
MG282	2021-03-12	COMENDADOR GOMES	BELO HORIZONTE	TaqPath™ COVID-19 CE-IVD RT-PCR Kit	GAMMA
MG283	2021-03-12	SAO FRANCISCO DE SALES	BELO HORIZONTE	TaqPath™ COVID-19 CE-IVD RT-PCR Kit	ALPHA
MG284	2021-03-12	CARNEIRINHO	BELO HORIZONTE	TaqPath™ COVID-19 CE-IVD RT-PCR Kit	ZETA
MG285	2021-03-12	PRATA	BELO HORIZONTE	TaqPath™ COVID-19 CE-IVD RT-PCR Kit	GAMMA
MG286	2021-03-12	PRATA	UBERABA	TaqPath™ COVID-19 CE-IVD RT-PCR Kit	GAMMA
MG287	2021-03-12	ATALEIA	UBERABA	TaqPath™ COVID-19 CE-IVD RT-PCR Kit	GAMMA
MG288	2021-03-12	BELO HORIZONTE	UBERABA	TaqPath™ COVID-19 CE-IVD RT-PCR Kit	GAMMA
MG289	2021-03-12	BELO HORIZONTE	UBERABA	TaqPath™ COVID-19 CE-IVD RT-PCR Kit	GAMMA
MG290	2021-03-12	BELO HORIZONTE	UBERABA	TaqPath™ COVID-19 CE-IVD RT-PCR Kit	GAMMA
MG291	2021-03-12	BELO HORIZONTE	UBERLANDIA	TaqPath™ COVID-19 CE-IVD RT-PCR Kit	GAMMA
MG292	2021-03-12	BELO HORIZONTE	UBERLANDIA	TaqPath™ COVID-19 CE-IVD RT-PCR Kit	GAMMA
MG293	2021-03-12	BELO HORIZONTE	TEOFILO OTONI	CDC KIT	ZETA
MG294	2021-03-12	BELO HORIZONTE	UBERLANDIA	TaqPath™ COVID-19 CE-IVD RT-PCR Kit	GAMMA
MG295	2021-03-12	N.I.	BELO HORIZONTE	TaqPath™ COVID-19 CE-IVD RT-PCR Kit	GAMMA
MG296	2021-03-12	BELO HORIZONTE	BELO HORIZONTE	TaqPath™ COVID-19 CE-IVD RT-PCR Kit	OTHERS
MG297	2021-03-13	FELIXLANDIA	SETE LAGOAS	CDC KIT	GAMMA
MG298	2021-03-13	FELIXLANDIA	SETE LAGOAS	CDC KIT	GAMMA
MG299	2021-03-13	ITANHOMI	GOVERNADOR VALADARES	CDC KIT	ZETA
MG300	2021-03-13	MATHIAS LOBATO	GOVERNADOR VALADARES	CDC KIT	GAMMA
MG301	2021-03-13	MATHIAS LOBATO	GOVERNADOR VALADARES	CDC KIT	GAMMA
MG302	2021-03-13	ANDRADAS	POUSO ALEGRE	CDC KIT	ZETA
MG303	2021-03-13	ESPERA FELIZ	MANHUAÇU	CDC KIT	ALPHA
MG304	2021-03-13	SAO LOURENCO	VARGINHA	CDC KIT	GAMMA
MG305	2021-03-13	AGUA COMPRIDA	UBERABA	TaqPath™ COVID-19 CE-IVD RT-PCR Kit	GAMMA
MG306	2021-03-13	LIMEIRA DO OESTE	UBERABA	TaqPath™ COVID-19 CE-IVD RT-PCR Kit	GAMMA
MG307	2021-03-13	PRATA	UBERLANDIA	TaqPath™ COVID-19 CE-IVD RT-PCR Kit	GAMMA
MG308	2021-03-13	CAMPINA VERDE	ITUIUTABA	TaqPath™ COVID-19 CE-IVD RT-PCR Kit	OTHERS
MG309	2021-03-13	SAO SEBASTIAO DO PARAISO	PASSOS	TaqPath™ COVID-19 CE-IVD RT-PCR Kit	GAMMA
MG310	2021-03-13	POCOS DE CALDAS	POUSO ALEGRE	CDC KIT	GAMMA
MG311	2021-03-14	FELIXLANDIA	SETE LAGOAS	CDC KIT	GAMMA
MG312	2021-03-14	ANDRADAS	POUSO ALEGRE	CDC KIT	ZETA
MG313	2021-03-14	PRADOS	SAO JOAO DEL REI	CDC KIT	GAMMA
MG314	2021-03-14	ITUIUTABA	ITUIUTABA	TaqPath™ COVID-19 CE-IVD RT-PCR Kit	GAMMA
MG315	2021-03-14	ITUIUTABA	ITUIUTABA	TaqPath™ COVID-19 CE-IVD RT-PCR Kit	GAMMA
MG316	2021-03-14	ITUIUTABA	ITUIUTABA	TaqPath™ COVID-19 CE-IVD RT-PCR Kit	GAMMA
MG317	2021-03-14	SANTA VITORIA	ITUIUTABA	TaqPath™ COVID-19 CE-IVD RT-PCR Kit	GAMMA
MG318	2021-03-14	ACUCENA	CORONEL FABRICIANO	TaqPath™ COVID-19 CE-IVD RT-PCR Kit	GAMMA
MG319	2021-03-14	CATAS ALTAS	ITABIRA	CDC KIT	GAMMA
MG320	2021-03-15	RESPLENDOR	GOVERNADOR VALADARES	CDC KIT	GAMMA
MG321	2021-03-15	RESPLENDOR	GOVERNADOR VALADARES	CDC KIT	GAMMA
MG322	2021-03-15	RESPLENDOR	GOVERNADOR VALADARES	CDC KIT	GAMMA
MG323	2021-03-15	RESPLENDOR	GOVERNADOR VALADARES	CDC KIT	GAMMA
MG324	2021-03-15	SANTO ANTONIO DO MONTE	DIVINOPOLIS	CDC KIT	GAMMA
MG325	2021-03-15	SANTO ANTONIO DO MONTE	VARGINHA	CDC KIT	GAMMA
MG326	2021-03-15	ITANHANDU	VARGINHA	CDC KIT	GAMMA
MG327	2021-03-15	SAO LOURENCO	VARGINHA	CDC KIT	GAMMA
MG328	2021-03-15	SAO LOURENCO	VARGINHA	CDC KIT	GAMMA
MG329	2021-03-15	SAO LOURENCO	VARGINHA	CDC KIT	GAMMA
MG330	2021-03-15	SAO LOURENCO	SAO JOAO DEL REI	CDC KIT	GAMMA
MG331	2021-03-15	SAO LOURENCO	LEOPOLDINA	CDC KIT	GAMMA
MG332	2021-03-15	PRADOS	CORONEL FABRICIANO	TaqPath™ COVID-19 CE-IVD RT-PCR Kit	ALPHA
MG333	2021-03-15	ALEM PARAIBA	CORONEL FABRICIANO	TaqPath™ COVID-19 CE-IVD RT-PCR Kit	ALPHA
MG334	2021-03-15	CARATINGA	DIAMANTINA	TaqPath™ COVID-19 CE-IVD RT-PCR Kit	ZETA
MG335	2021-03-15	BELO ORIENTE	DIAMANTINA	TaqPath™ COVID-19 CE-IVD RT-PCR Kit	ZETA
MG336	2021-03-15	VIRGEM DA LAPA	ITUIUTABA	TaqPath™ COVID-19 CE-IVD RT-PCR Kit	GAMMA
MG337	2021-03-15	TURMALINA	ITUIUTABA	TaqPath™ COVID-19 CE-IVD RT-PCR Kit	GAMMA
MG338	2021-03-15	CAMPINA VERDE	ITUIUTABA	TaqPath™ COVID-19 CE-IVD RT-PCR Kit	GAMMA
MG339	2021-03-15	CAMPINA VERDE	ITUIUTABA	TaqPath™ COVID-19 CE-IVD RT-PCR Kit	GAMMA
MG340	2021-03-15	CAMPINA VERDE	ITUIUTABA	TaqPath™ COVID-19 CE-IVD RT-PCR Kit	GAMMA
MG341	2021-03-15	CAMPINA VERDE	PEDRA AZUL	TaqPath™ COVID-19 CE-IVD RT-PCR Kit	GAMMA
MG342	2021-03-15	CAMPINA VERDE	PEDRA AZUL	TaqPath™ COVID-19 CE-IVD RT-PCR Kit	GAMMA
MG343	2021-03-15	ITINGA	PEDRA AZUL	TaqPath™ COVID-19 CE-IVD RT-PCR Kit	GAMMA
MG344	2021-03-15	ITAOBIM	BELO HORIZONTE	TaqPath™ COVID-19 CE-IVD RT-PCR Kit	ZETA
MG345	2021-03-15	ITAOBIM	BELO HORIZONTE	TaqPath™ COVID-19 CE-IVD RT-PCR Kit	ZETA
MG346	2021-03-15	BELO HORIZONTE	BELO HORIZONTE	TaqPath™ COVID-19 CE-IVD RT-PCR Kit	GAMMA
MG347	2021-03-15	BELO HORIZONTE	BELO HORIZONTE	TaqPath™ COVID-19 CE-IVD RT-PCR Kit	GAMMA
MG348	2021-03-15	BELO HORIZONTE	BELO HORIZONTE	TaqPath™ COVID-19 CE-IVD RT-PCR Kit	GAMMA
MG349	2021-03-15	BELO HORIZONTE	UBERLANDIA	TaqPath™ COVID-19 CE-IVD RT-PCR Kit	GAMMA
MG350	2021-03-15	BELO HORIZONTE	UNAI	CDC KIT	GAMMA
MG351	2021-03-15	BELO HORIZONTE	BELO HORIZONTE	TaqPath™ COVID-19 CE-IVD RT-PCR Kit	ZETA
MG352	2021-03-15	N.I.	BELO HORIZONTE	TaqPath™ COVID-19 CE-IVD RT-PCR Kit	GAMMA
MG353	2021-03-15	BURITIS	DIAMANTINA	TaqPath™ COVID-19 CE-IVD RT-PCR Kit	GAMMA
MG354	2021-03-15	BELO HORIZONTE	DIVINOPOLIS	CDC KIT	OTHERS
MG355	2021-03-15	BELO HORIZONTE	VARGINHA	CDC KIT	OTHERS
MG356	2021-03-15	DIAMANTINA	BELO HORIZONTE	TaqPath™ COVID-19 CE-IVD RT-PCR Kit	OTHERS
MG357	2021-03-16	ALEM PARAIBA	LEOPOLDINA	CDC KIT	GAMMA
MG358	2021-03-16	ALEM PARAIBA	LEOPOLDINA	CDC KIT	GAMMA
MG359	2021-03-16	CARATINGA	CORONEL FABRICIANO	TaqPath™ COVID-19 CE-IVD RT-PCR Kit	ALPHA
MG360	2021-03-16	CARATINGA	CORONEL FABRICIANO	TaqPath™ COVID-19 CE-IVD RT-PCR Kit	GAMMA
MG361	2021-03-16	CARATINGA	CORONEL FABRICIANO	TaqPath™ COVID-19 CE-IVD RT-PCR Kit	GAMMA
MG362	2021-03-16	CARATINGA	CORONEL FABRICIANO	TaqPath™ COVID-19 CE-IVD RT-PCR Kit	GAMMA
MG363	2021-03-16	CARATINGA	CORONEL FABRICIANO	TaqPath™ COVID-19 CE-IVD RT-PCR Kit	ALPHA
MG364	2021-03-16	BELO ORIENTE	CORONEL FABRICIANO	TaqPath™ COVID-19 CE-IVD RT-PCR Kit	GAMMA
MG365	2021-03-16	NAQUE	CORONEL FABRICIANO	TaqPath™ COVID-19 CE-IVD RT-PCR Kit	ALPHA
MG366	2021-03-16	NAQUE	CORONEL FABRICIANO	TaqPath™ COVID-19 CE-IVD RT-PCR Kit	ALPHA
MG367	2021-03-16	ENTRE FOLHAS	CORONEL FABRICIANO	TaqPath™ COVID-19 CE-IVD RT-PCR Kit	ALPHA
MG368	2021-03-16	ARACUAI	DIAMANTINA	TaqPath™ COVID-19 CE-IVD RT-PCR Kit	ZETA
MG369	2021-03-16	ARACUAI	DIAMANTINA	TaqPath™ COVID-19 CE-IVD RT-PCR Kit	ZETA
MG370	2021-03-16	ARACUAI	DIAMANTINA	TaqPath™ COVID-19 CE-IVD RT-PCR Kit	ZETA
MG371	2021-03-16	ARACUAI	DIAMANTINA	TaqPath™ COVID-19 CE-IVD RT-PCR Kit	ZETA
MG372	2021-03-16	ARACUAI	DIAMANTINA	TaqPath™ COVID-19 CE-IVD RT-PCR Kit	ALPHA
MG373	2021-03-16	TURMALINA	DIAMANTINA	TaqPath™ COVID-19 CE-IVD RT-PCR Kit	ZETA
MG374	2021-03-16	TURMALINA	PEDRA AZUL	TaqPath™ COVID-19 CE-IVD RT-PCR Kit	ZETA
MG375	2021-03-16	JACINTO	PEDRA AZUL	TaqPath™ COVID-19 CE-IVD RT-PCR Kit	ZETA
MG376	2021-03-16	JACINTO	PEDRA AZUL	TaqPath™ COVID-19 CE-IVD RT-PCR Kit	ZETA
MG377	2021-03-16	JACINTO	PEDRA AZUL	TaqPath™ COVID-19 CE-IVD RT-PCR Kit	ALPHA
MG378	2021-03-16	COMERCINHO	PEDRA AZUL	TaqPath™ COVID-19 CE-IVD RT-PCR Kit	ZETA
MG379	2021-03-16	ALMENARA	PEDRA AZUL	TaqPath™ COVID-19 CE-IVD RT-PCR Kit	GAMMA
MG380	2021-03-16	COMERCINHO	PEDRA AZUL	TaqPath™ COVID-19 CE-IVD RT-PCR Kit	GAMMA
MG381	2021-03-16	ITAOBIM	BELO HORIZONTE	TaqPath™ COVID-19 CE-IVD RT-PCR Kit	GAMMA
MG382	2021-03-16	BETIM	UBERABA	CDC KIT	GAMMA
MG383	2021-03-16	COMENDADOR GOMES	UBERABA	CDC KIT	GAMMA
MG384	2021-03-16	PERDIZES	BELO HORIZONTE	TaqPath™ COVID-19 CE-IVD RT-PCR Kit	GAMMA
MG385	2021-03-16	BELO HORIZONTE	DIAMANTINA	TaqPath™ COVID-19 CE-IVD RT-PCR Kit	GAMMA
MG386	2021-03-16	DIAMANTINA	DIAMANTINA	TaqPath™ COVID-19 CE-IVD RT-PCR Kit	OTHERS
MG387	2021-03-17	ALEM PARAIBA	LEOPOLDINA	CDC KIT	GAMMA
MG388	2021-03-17	ALEM PARAIBA	LEOPOLDINA	CDC KIT	GAMMA
MG389	2021-03-17	ALEM PARAIBA	LEOPOLDINA	CDC KIT	GAMMA
MG390	2021-03-17	CATAGUASES	LEOPOLDINA	CDC KIT	ZETA
MG391	2021-03-17	MUZAMBINHO	ALFENAS	TaqPath™ COVID-19 CE-IVD RT-PCR Kit	GAMMA
MG392	2021-03-17	MUZAMBINHO	ALFENAS	TaqPath™ COVID-19 CE-IVD RT-PCR Kit	ZETA
MG393	2021-03-17	MUZAMBINHO	ALFENAS	TaqPath™ COVID-19 CE-IVD RT-PCR Kit	GAMMA
MG394	2021-03-17	MUZAMBINHO	ALFENAS	TaqPath™ COVID-19 CE-IVD RT-PCR Kit	GAMMA
MG395	2021-03-17	MUZAMBINHO	ALFENAS	TaqPath™ COVID-19 CE-IVD RT-PCR Kit	GAMMA
MG396	2021-03-17	MUZAMBINHO	ALFENAS	TaqPath™ COVID-19 CE-IVD RT-PCR Kit	GAMMA
MG397	2021-03-17	MUZAMBINHO	ALFENAS	TaqPath™ COVID-19 CE-IVD RT-PCR Kit	GAMMA
MG398	2021-03-17	CARATINGA	CORONEL FABRICIANO	TaqPath™ COVID-19 CE-IVD RT-PCR Kit	GAMMA
MG399	2021-03-17	CARATINGA	CORONEL FABRICIANO	TaqPath™ COVID-19 CE-IVD RT-PCR Kit	GAMMA
MG400	2021-03-17	CORONEL FABRICIANO	CORONEL FABRICIANO	TaqPath™ COVID-19 CE-IVD RT-PCR Kit	ALPHA
MG401	2021-03-17	IMBE DE MINAS	CORONEL FABRICIANO	TaqPath™ COVID-19 CE-IVD RT-PCR Kit	ZETA
MG402	2021-03-17	IAPU	CORONEL FABRICIANO	TaqPath™ COVID-19 CE-IVD RT-PCR Kit	GAMMA
MG403	2021-03-17	IAPU	CORONEL FABRICIANO	TaqPath™ COVID-19 CE-IVD RT-PCR Kit	GAMMA
MG404	2021-03-17	UBAPORANGA	CORONEL FABRICIANO	TaqPath™ COVID-19 CE-IVD RT-PCR Kit	ALPHA
MG405	2021-03-17	INHAPIM	CORONEL FABRICIANO	TaqPath™ COVID-19 CE-IVD RT-PCR Kit	ALPHA
MG406	2021-03-17	CARATINGA	CORONEL FABRICIANO	TaqPath™ COVID-19 CE-IVD RT-PCR Kit	GAMMA
MG407	2021-03-17	SABINOPOLIS	DIAMANTINA	TaqPath™ COVID-19 CE-IVD RT-PCR Kit	GAMMA
MG408	2021-03-17	SABINOPOLIS	DIAMANTINA	TaqPath™ COVID-19 CE-IVD RT-PCR Kit	GAMMA
MG409	2021-03-17	SABINOPOLIS	DIAMANTINA	TaqPath™ COVID-19 CE-IVD RT-PCR Kit	GAMMA
MG410	2021-03-17	SABINOPOLIS	JANUARIA	TaqPath™ COVID-19 CE-IVD RT-PCR Kit	GAMMA
MG411	2021-03-17	VARZELANDIA	PASSOS	TaqPath™ COVID-19 CE-IVD RT-PCR Kit	GAMMA
MG412	2021-03-17	ITAU DE MINAS	PEDRA AZUL	TaqPath™ COVID-19 CE-IVD RT-PCR Kit	ZETA
MG413	2021-03-17	MONTE FORMOSO	UNAI	TaqPath™ COVID-19 CE-IVD RT-PCR Kit	GAMMA
MG414	2021-03-17	BURITIS	UNAI	TaqPath™ COVID-19 CE-IVD RT-PCR Kit	GAMMA
MG415	2021-03-17	BURITIS	BELO HORIZONTE	TaqPath™ COVID-19 CE-IVD RT-PCR Kit	GAMMA
MG416	2021-03-17	BETIM	BELO HORIZONTE	TaqPath™ COVID-19 CE-IVD RT-PCR Kit	GAMMA
MG417	2021-03-17	CRISOLITA	BELO HORIZONTE	TaqPath™ COVID-19 CE-IVD RT-PCR Kit	GAMMA
MG418	2021-03-17	MINAS NOVAS	BELO HORIZONTE	TaqPath™ COVID-19 CE-IVD RT-PCR Kit	GAMMA
MG419	2021-03-17	BELO HORIZONTE	BELO HORIZONTE	TaqPath™ COVID-19 CE-IVD RT-PCR Kit	GAMMA
MG420	2021-03-17	BELO HORIZONTE	BELO HORIZONTE	CDC KIT	GAMMA
MG421	2021-03-17	BELO HORIZONTE	TEOFILO OTONI	TaqPath™ COVID-19 CE-IVD RT-PCR Kit	OTHERS
MG422	2021-03-17	BELO HORIZONTE	DIAMANTINA	TaqPath™ COVID-19 CE-IVD RT-PCR Kit	GAMMA
MG423	2021-03-17	BELO HORIZONTE	BELO HORIZONTE	TaqPath™ COVID-19 CE-IVD RT-PCR Kit	GAMMA
MG424	2021-03-17	BELO HORIZONTE	PONTE NOVA	TaqPath™ COVID-19 CE-IVD RT-PCR Kit	GAMMA
MG425	2021-03-17	BELO HORIZONTE	DIAMANTINA	TaqPath™ COVID-19 CE-IVD RT-PCR Kit	ZETA
MG426	2021-03-17	PONTE NOVA	DIAMANTINA	TaqPath™ COVID-19 CE-IVD RT-PCR Kit	ZETA
MG427	2021-03-17	DIAMANTINA	PATOS DE MINAS	TaqPath™ COVID-19 CE-IVD RT-PCR Kit	GAMMA
MG428	2021-03-17	FELICIO DOS SANTOS	PATOS DE MINAS	TaqPath™ COVID-19 CE-IVD RT-PCR Kit	GAMMA
MG429	2021-03-17	JOÃO PINHEIRO	PATOS DE MINAS	TaqPath™ COVID-19 CE-IVD RT-PCR Kit	GAMMA
MG430	2021-03-17	JOÃO PINHEIRO	DIAMANTINA	TaqPath™ COVID-19 CE-IVD RT-PCR Kit	OTHERS
MG431	2021-03-17	JOÃO PINHEIRO	BELO HORIZONTE	TaqPath™ COVID-19 CE-IVD RT-PCR Kit	OTHERS
MG432	2021-03-18	ALEM PARAIBA	LEOPOLDINA	CDC KIT	GAMMA
MG433	2021-03-18	ALEM PARAIBA	LEOPOLDINA	CDC KIT	GAMMA
MG434	2021-03-18	ALEM PARAIBA	LEOPOLDINA	CDC KIT	GAMMA
MG435	2021-03-18	MUZAMBINHO	ALFENAS	TaqPath™ COVID-19 CE-IVD RT-PCR Kit	GAMMA
MG436	2021-03-18	MUZAMBINHO	ALFENAS	TaqPath™ COVID-19 CE-IVD RT-PCR Kit	GAMMA
MG437	2021-03-18	GUARANESIA	ALFENAS	TaqPath™ COVID-19 CE-IVD RT-PCR Kit	GAMMA
MG438	2021-03-18	CARATINGA	CORONEL FABRICIANO	TaqPath™ COVID-19 CE-IVD RT-PCR Kit	ALPHA
MG439	2021-03-18	IBIRACATU	JANUARIA	TaqPath™ COVID-19 CE-IVD RT-PCR Kit	GAMMA
MG440	2021-03-18	VARZELANDIA	JANUARIA	TaqPath™ COVID-19 CE-IVD RT-PCR Kit	GAMMA
MG441	2021-03-18	VARZELANDIA	JANUARIA	TaqPath™ COVID-19 CE-IVD RT-PCR Kit	GAMMA
MG442	2021-03-18	VARZELANDIA	JANUARIA	TaqPath™ COVID-19 CE-IVD RT-PCR Kit	GAMMA
MG443	2021-03-18	VARZELANDIA	JANUARIA	TaqPath™ COVID-19 CE-IVD RT-PCR Kit	GAMMA
MG444	2021-03-18	VARZELANDIA	JANUARIA	TaqPath™ COVID-19 CE-IVD RT-PCR Kit	GAMMA
MG445	2021-03-18	VARZELANDIA	JANUARIA	TaqPath™ COVID-19 CE-IVD RT-PCR Kit	GAMMA
MG446	2021-03-18	MANGA	JANUARIA	TaqPath™ COVID-19 CE-IVD RT-PCR Kit	GAMMA
MG447	2021-03-18	MATO VERDE	MONTES CLAROS	TaqPath™ COVID-19 CE-IVD RT-PCR Kit	ZETA
MG448	2021-03-18	MATO VERDE	MONTES CLAROS	TaqPath™ COVID-19 CE-IVD RT-PCR Kit	ZETA
MG449	2021-03-18	MATO VERDE	MONTES CLAROS	TaqPath™ COVID-19 CE-IVD RT-PCR Kit	GAMMA
MG450	2021-03-18	MONTE SANTO DE MINAS	PASSOS	TaqPath™ COVID-19 CE-IVD RT-PCR Kit	GAMMA
MG451	2021-03-18	MONTE SANTO DE MINAS	PASSOS	TaqPath™ COVID-19 CE-IVD RT-PCR Kit	GAMMA
MG452	2021-03-18	MONTES CLAROS	BELO HORIZONTE	TaqPath™ COVID-19 CE-IVD RT-PCR Kit	ALPHA
MG453	2021-03-18	MONTES CLAROS	MONTES CLAROS	TaqPath™ COVID-19 CE-IVD RT-PCR Kit	GAMMA
MG454	2021-03-18	MONTES CLAROS	MONTES CLAROS	TaqPath™ COVID-19 CE-IVD RT-PCR Kit	GAMMA
MG455	2021-03-18	MONTES CLAROS	MONTES CLAROS	CDC KIT	GAMMA
MG456	2021-03-18	MONTES CLAROS	MONTES CLAROS	CDC KIT	GAMMA
MG457	2021-03-18	MONTES CLAROS	MONTES CLAROS	CDC KIT	GAMMA
MG458	2021-03-18	SAO JOAO DA LAGOA	MONTES CLAROS	CDC KIT	GAMMA
MG459	2021-03-18	MONTES CLAROS	MONTES CLAROS	TaqPath™ COVID-19 CE-IVD RT-PCR Kit	GAMMA
MG460	2021-03-18	MONTES CLAROS	MONTES CLAROS	TaqPath™ COVID-19 CE-IVD RT-PCR Kit	GAMMA
MG461	2021-03-18	MONTES CLAROS	MONTES CLAROS	TaqPath™ COVID-19 CE-IVD RT-PCR Kit	GAMMA
MG462	2021-03-18	MONTES CLAROS	MONTES CLAROS	TaqPath™ COVID-19 CE-IVD RT-PCR Kit	GAMMA
MG463	2021-03-18	MONTES CLAROS	MONTES CLAROS	TaqPath™ COVID-19 CE-IVD RT-PCR Kit	GAMMA
MG464	2021-03-18	MONTES CLAROS	MONTES CLAROS	TaqPath™ COVID-19 CE-IVD RT-PCR Kit	GAMMA
MG465	2021-03-18	MONTES CLAROS	MONTES CLAROS	TaqPath™ COVID-19 CE-IVD RT-PCR Kit	GAMMA
MG466	2021-03-18	MONTES CLAROS	MONTES CLAROS	TaqPath™ COVID-19 CE-IVD RT-PCR Kit	GAMMA
MG467	2021-03-18	MONTES CLAROS	MONTES CLAROS	CDC KIT	GAMMA
MG468	2021-03-18	MONTES CLAROS	MONTES CLAROS	CDC KIT	GAMMA
MG469	2021-03-18	MONTES CLAROS	MONTES CLAROS	TaqPath™ COVID-19 CE-IVD RT-PCR Kit	GAMMA
MG470	2021-03-18	CURVELO	MONTES CLAROS	TaqPath™ COVID-19 CE-IVD RT-PCR Kit	GAMMA
MG471	2021-03-18	CARMESIA	SETE LAGOAS	TaqPath™ COVID-19 CE-IVD RT-PCR Kit	GAMMA
MG472	2021-03-18	MONJOLOS	ITABIRA	TaqPath™ COVID-19 CE-IVD RT-PCR Kit	GAMMA
MG473	2021-03-18	VICOSA	SETE LAGOAS	TaqPath™ COVID-19 CE-IVD RT-PCR Kit	GAMMA
MG474	2021-03-18	VICOSA	PONTE NOVA	TaqPath™ COVID-19 CE-IVD RT-PCR Kit	ALPHA
MG475	2021-03-18	VICOSA	PONTE NOVA	TaqPath™ COVID-19 CE-IVD RT-PCR Kit	ALPHA
MG476	2021-03-18	VICOSA	PONTE NOVA	TaqPath™ COVID-19 CE-IVD RT-PCR Kit	GAMMA
MG477	2021-03-18	CORDISBURGO	PONTE NOVA	TaqPath™ COVID-19 CE-IVD RT-PCR Kit	GAMMA
MG478	2021-03-18	AUGUSTO DE LIMA	SETE LAGOAS	TaqPath™ COVID-19 CE-IVD RT-PCR Kit	ALPHA
MG479	2021-03-18	PARACATU	SETE LAGOAS	TaqPath™ COVID-19 CE-IVD RT-PCR Kit	ALPHA
MG480	2021-03-18	PARACATU	UNAI	TaqPath™ COVID-19 CE-IVD RT-PCR Kit	GAMMA
MG481	2021-03-18	PARACATU	UNAI	TaqPath™ COVID-19 CE-IVD RT-PCR Kit	GAMMA
MG482	2021-03-18	CORREGO DANTA	UNAI	TaqPath™ COVID-19 CE-IVD RT-PCR Kit	GAMMA
MG483	2021-03-18	CAMPINA VERDE	DIVINOPOLIS	TaqPath™ COVID-19 CE-IVD RT-PCR Kit	GAMMA
MG484	2021-03-18	CAMPINA VERDE	ITUIUTABA	TaqPath™ COVID-19 CE-IVD RT-PCR Kit	GAMMA
MG485	2021-03-18	BELO HORIZONTE	ITUIUTABA	TaqPath™ COVID-19 CE-IVD RT-PCR Kit	GAMMA
MG486	2021-03-18	BELO HORIZONTE	UBERLANDIA	TaqPath™ COVID-19 CE-IVD RT-PCR Kit	GAMMA
MG487	2021-03-18	BELO HORIZONTE	UBERLANDIA	TaqPath™ COVID-19 CE-IVD RT-PCR Kit	GAMMA
MG488	2021-03-18	N.I.	BELO HORIZONTE	TaqPath™ COVID-19 CE-IVD RT-PCR Kit	ALPHA
MG489	2021-03-18	N.I.	BELO HORIZONTE	TaqPath™ COVID-19 CE-IVD RT-PCR Kit	GAMMA
MG490	2021-03-18	BELO HORIZONTE	DIAMANTINA	TaqPath™ COVID-19 CE-IVD RT-PCR Kit	ZETA
MG491	2021-03-18	BELO HORIZONTE	BELO HORIZONTE	TaqPath™ COVID-19 CE-IVD RT-PCR Kit	OTHERS
MG492	2021-03-18	FELICIO DOS SANTOS	BELO HORIZONTE	TaqPath™ COVID-19 CE-IVD RT-PCR Kit	OTHERS
MG493	2021-03-19	RIO CASCA	PONTE NOVA	CDC KIT	GAMMA
MG494	2021-03-19	RIO CASCA	DIVINOPOLIS	CDC KIT	GAMMA
MG495	2021-03-19	AMPARO DA SERRA	ALFENAS	TaqPath™ COVID-19 CE-IVD RT-PCR Kit	GAMMA
MG496	2021-03-19	SANTO ANTONIO DO MONTE	CORONEL FABRICIANO	TaqPath™ COVID-19 CE-IVD RT-PCR Kit	ZETA
MG497	2021-03-19	GUARANESIA	CORONEL FABRICIANO	TaqPath™ COVID-19 CE-IVD RT-PCR Kit	ALPHA
MG498	2021-03-19	CARATINGA	PASSOS	TaqPath™ COVID-19 CE-IVD RT-PCR Kit	GAMMA
MG499	2021-03-19	CARATINGA	PEDRA AZUL	TaqPath™ COVID-19 CE-IVD RT-PCR Kit	OTHERS
MG500	2021-03-19	MONTE SANTO DE MINAS	PEDRA AZUL	TaqPath™ COVID-19 CE-IVD RT-PCR Kit	ZETA
MG501	2021-03-19	COMERCINHO	PEDRA AZUL	TaqPath™ COVID-19 CE-IVD RT-PCR Kit	ZETA
MG502	2021-03-19	COMERCINHO	PEDRA AZUL	TaqPath™ COVID-19 CE-IVD RT-PCR Kit	GAMMA
MG503	2021-03-19	DIVISOPOLIS	PEDRA AZUL	TaqPath™ COVID-19 CE-IVD RT-PCR Kit	GAMMA
MG504	2021-03-19	PEDRA AZUL	PEDRA AZUL	TaqPath™ COVID-19 CE-IVD RT-PCR Kit	ZETA
MG505	2021-03-19	DIVISOPOLIS	BELO HORIZONTE	TaqPath™ COVID-19 CE-IVD RT-PCR Kit	GAMMA
MG506	2021-03-19	ALMENARA	BELO HORIZONTE	TaqPath™ COVID-19 CE-IVD RT-PCR Kit	GAMMA
MG507	2021-03-19	IPATINGA	BELO HORIZONTE	TaqPath™ COVID-19 CE-IVD RT-PCR Kit	GAMMA
MG508	2021-03-19	CATUJI	CORONEL FABRICIANO	TaqPath™ COVID-19 CE-IVD RT-PCR Kit	ZETA
MG509	2021-03-19	ITABIRITO	TEOFILO OTONI	TaqPath™ COVID-19 CE-IVD RT-PCR Kit	GAMMA
MG510	2021-03-19	BELO HORIZONTE	BELO HORIZONTE	TaqPath™ COVID-19 CE-IVD RT-PCR Kit	GAMMA
MG511	2021-03-19	BELO HORIZONTE	UBERLANDIA	TaqPath™ COVID-19 CE-IVD RT-PCR Kit	GAMMA
MG512	2021-03-19	BELO HORIZONTE	UBERLANDIA	TaqPath™ COVID-19 CE-IVD RT-PCR Kit	GAMMA
MG513	2021-03-19	BELO HORIZONTE	BELO HORIZONTE	TaqPath™ COVID-19 CE-IVD RT-PCR Kit	GAMMA
MG514	2021-03-19	BELO HORIZONTE	BELO HORIZONTE	TaqPath™ COVID-19 CE-IVD RT-PCR Kit	GAMMA
MG515	2021-03-19	N.I.	BELO HORIZONTE	TaqPath™ COVID-19 CE-IVD RT-PCR Kit	GAMMA
MG516	2021-03-19	N.I.	PONTE NOVA	TaqPath™ COVID-19 CE-IVD RT-PCR Kit	GAMMA
MG517	2021-03-19	BELO HORIZONTE	PONTE NOVA	TaqPath™ COVID-19 CE-IVD RT-PCR Kit	GAMMA
MG518	2021-03-19	BELO HORIZONTE	PONTE NOVA	TaqPath™ COVID-19 CE-IVD RT-PCR Kit	GAMMA
MG519	2021-03-19	BELO HORIZONTE	PONTE NOVA	TaqPath™ COVID-19 CE-IVD RT-PCR Kit	ALPHA
MG520	2021-03-19	VICOSA	DIVINOPOLIS	CDC KIT	GAMMA
MG521	2021-03-19	PONTE NOVA	DIVINOPOLIS	CDC KIT	GAMMA
MG522	2021-03-19	PONTE NOVA	PONTE NOVA	CDC KIT	OTHERS
MG523	2021-03-19	PONTE NOVA	PONTE NOVA	CDC KIT	OTHERS
MG524	2021-03-19	ITAUNA	BELO HORIZONTE	TaqPath™ COVID-19 CE-IVD RT-PCR Kit	OTHERS
MG525	2021-03-19	ITAUNA	BELO HORIZONTE	TaqPath™ COVID-19 CE-IVD RT-PCR Kit	OTHERS
MG526	2021-03-20	SANTO ANTONIO DO MONTE	DIVINOPOLIS	CDC KIT	GAMMA
MG527	2021-03-20	PARACATU	UNAI	CDC KIT	GAMMA
MG528	2021-03-20	PARACATU	UNAI	CDC KIT	GAMMA
MG529	2021-03-20	RESPLENDOR	GOVERNADOR VALADARES	CDC KIT	GAMMA
MG530	2021-03-20	GUAXUPE	ALFENAS	TaqPath™ COVID-19 CE-IVD RT-PCR Kit	GAMMA
MG531	2021-03-20	GUAXUPE	ALFENAS	TaqPath™ COVID-19 CE-IVD RT-PCR Kit	GAMMA
MG532	2021-03-20	CAPINOPOLIS	ITUIUTABA	TaqPath™ COVID-19 CE-IVD RT-PCR Kit	ALPHA
MG533	2021-03-20	VARZEA DA PALMA	PIRAPORA	TaqPath™ COVID-19 CE-IVD RT-PCR Kit	GAMMA
MG534	2021-03-20	LIMEIRA DO OESTE	UBERABA	TaqPath™ COVID-19 CE-IVD RT-PCR Kit	GAMMA
MG535	2021-03-20	CONQUISTA	UBERABA	CDC KIT	GAMMA
MG536	2021-03-20	COMENDADOR GOMES	UBERABA	CDC KIT	GAMMA
MG537	2021-03-20	UNIAO DE MINAS	UBERABA	TaqPath™ COVID-19 CE-IVD RT-PCR Kit	GAMMA
MG538	2021-03-20	UNIAO DE MINAS	UBERABA	TaqPath™ COVID-19 CE-IVD RT-PCR Kit	GAMMA
MG539	2021-03-20	CONQUISTA	UBERABA	TaqPath™ COVID-19 CE-IVD RT-PCR Kit	GAMMA
MG540	2021-03-20	VERISSIMO	UBERABA	TaqPath™ COVID-19 CE-IVD RT-PCR Kit	GAMMA
MG541	2021-03-20	SANTA LUZIA	BELO HORIZONTE	TaqPath™ COVID-19 CE-IVD RT-PCR Kit	ZETA
MG542	2021-03-20	AUGUSTO DE LIMA	SETE LAGOAS	CDC KIT	ALPHA
MG543	2021-03-21	MANGA	JANUARIA	TaqPath™ COVID-19 CE-IVD RT-PCR Kit	GAMMA
MG544	2021-03-21	MANGA	JANUARIA	TaqPath™ COVID-19 CE-IVD RT-PCR Kit	GAMMA
MG545	2021-03-21	MANGA	JANUARIA	TaqPath™ COVID-19 CE-IVD RT-PCR Kit	GAMMA
MG546	2021-03-21	MANGA	JANUARIA	TaqPath™ COVID-19 CE-IVD RT-PCR Kit	GAMMA
MG547	2021-03-21	MANGA	JANUARIA	TaqPath™ COVID-19 CE-IVD RT-PCR Kit	GAMMA
MG548	2021-03-21	MANGA	JANUARIA	TaqPath™ COVID-19 CE-IVD RT-PCR Kit	GAMMA
MG549	2021-03-21	MONTALVANIA	JANUARIA	TaqPath™ COVID-19 CE-IVD RT-PCR Kit	GAMMA
MG550	2021-03-21	MONTALVANIA	JANUARIA	TaqPath™ COVID-19 CE-IVD RT-PCR Kit	GAMMA
MG551	2021-03-21	MONTALVANIA	JANUARIA	TaqPath™ COVID-19 CE-IVD RT-PCR Kit	GAMMA
MG552	2021-03-21	MONTALVANIA	JANUARIA	TaqPath™ COVID-19 CE-IVD RT-PCR Kit	GAMMA
MG553	2021-03-21	JANUARIA	MONTES CLAROS	TaqPath™ COVID-19 CE-IVD RT-PCR Kit	GAMMA
MG554	2021-03-21	MIRABELA	PIRAPORA	TaqPath™ COVID-19 CE-IVD RT-PCR Kit	GAMMA
MG555	2021-03-21	PIRAPORA	PIRAPORA	TaqPath™ COVID-19 CE-IVD RT-PCR Kit	GAMMA
MG556	2021-03-21	PIRAPORA	PIRAPORA	TaqPath™ COVID-19 CE-IVD RT-PCR Kit	GAMMA
MG557	2021-03-21	PIRAPORA	PIRAPORA	TaqPath™ COVID-19 CE-IVD RT-PCR Kit	GAMMA
MG558	2021-03-21	PIRAPORA	DIAMANTINA	TaqPath™ COVID-19 CE-IVD RT-PCR Kit	GAMMA
MG559	2021-03-21	CONCEICAO DO MATO DENTRO	CORONEL FABRICIANO	TaqPath™ COVID-19 CE-IVD RT-PCR Kit	GAMMA
MG560	2021-03-21	TIMOTEO	ITABIRA	CDC KIT	GAMMA
MG561	2021-03-21	JOAO MONLEVADE	ITABIRA	CDC KIT	GAMMA
MG562	2021-03-21	JOAO MONLEVADE	PONTE NOVA	TaqPath™ COVID-19 CE-IVD RT-PCR Kit	OTHERS
MG563	2021-03-21	PONTE NOVA	UBA	CDC KIT	GAMMA
MG564	2021-03-21	MURIAE	UBA	CDC KIT	ZETA
MG565	2021-03-21	MURIAE	DIVINOPOLIS	CDC KIT	GAMMA
MG566	2021-03-21	ITAUNA	DIVINOPOLIS	CDC KIT	GAMMA
MG567	2021-03-21	PIRACEMA	DIVINOPOLIS	CDC KIT	GAMMA
MG568	2021-03-21	ITAUNA	JANUARIA	TaqPath™ COVID-19 CE-IVD RT-PCR Kit	OTHERS
MG569	2021-03-22	TRES MARIAS	SETE LAGOAS	CDC KIT	ALPHA
MG570	2021-03-22	TRES MARIAS	SETE LAGOAS	CDC KIT	GAMMA
MG571	2021-03-22	TRES MARIAS	SETE LAGOAS	CDC KIT	ZETA
MG572	2021-03-22	TRES MARIAS	SETE LAGOAS	CDC KIT	GAMMA
MG573	2021-03-22	RESPLENDOR	GOVERNADOR VALADARES	CDC KIT	GAMMA
MG574	2021-03-22	LAMIM	BARBACENA	CDC KIT	GAMMA
MG575	2021-03-22	LAMIM	BARBACENA	CDC KIT	GAMMA
MG576	2021-03-22	SAO BRAS DO SUACUI	BARBACENA	CDC KIT	GAMMA
MG577	2021-03-22	SAO BRAS DO SUACUI	BARBACENA	CDC KIT	ALPHA
MG578	2021-03-22	SAO BRAS DO SUACUI	BARBACENA	CDC KIT	GAMMA
MG579	2021-03-22	SAO BRAS DO SUACUI	BARBACENA	CDC KIT	GAMMA
MG580	2021-03-22	PARAGUACU	ALFENAS	TaqPath™ COVID-19 CE-IVD RT-PCR Kit	GAMMA
MG581	2021-03-22	CORONEL FABRICIANO	CORONEL FABRICIANO	TaqPath™ COVID-19 CE-IVD RT-PCR Kit	ALPHA
MG582	2021-03-22	CORONEL FABRICIANO	CORONEL FABRICIANO	TaqPath™ COVID-19 CE-IVD RT-PCR Kit	ALPHA
MG583	2021-03-22	CAMPINA VERDE	ITUIUTABA	TaqPath™ COVID-19 CE-IVD RT-PCR Kit	GAMMA
MG584	2021-03-22	CAMPINA VERDE	ITUIUTABA	TaqPath™ COVID-19 CE-IVD RT-PCR Kit	GAMMA
MG585	2021-03-22	CAMPINA VERDE	ITUIUTABA	TaqPath™ COVID-19 CE-IVD RT-PCR Kit	GAMMA
MG586	2021-03-22	CAMPINA VERDE	ITUIUTABA	TaqPath™ COVID-19 CE-IVD RT-PCR Kit	GAMMA
MG587	2021-03-22	CAMPINA VERDE	ITUIUTABA	TaqPath™ COVID-19 CE-IVD RT-PCR Kit	GAMMA
MG588	2021-03-22	CAPINOPOLIS	ITUIUTABA	TaqPath™ COVID-19 CE-IVD RT-PCR Kit	GAMMA
MG589	2021-03-22	JANUARIA	JANUARIA	TaqPath™ COVID-19 CE-IVD RT-PCR Kit	ZETA
MG590	2021-03-22	JANUARIA	JANUARIA	TaqPath™ COVID-19 CE-IVD RT-PCR Kit	GAMMA
MG591	2021-03-22	ESPINOSA	MONTES CLAROS	TaqPath™ COVID-19 CE-IVD RT-PCR Kit	ALPHA
MG592	2021-03-22	PIMENTA	PASSOS	TaqPath™ COVID-19 CE-IVD RT-PCR Kit	GAMMA
MG593	2021-03-22	PIMENTA	PASSOS	TaqPath™ COVID-19 CE-IVD RT-PCR Kit	GAMMA
MG594	2021-03-22	CAPITOLIO	PASSOS	TaqPath™ COVID-19 CE-IVD RT-PCR Kit	GAMMA
MG595	2021-03-22	MONTE SANTO DE MINAS	PASSOS	TaqPath™ COVID-19 CE-IVD RT-PCR Kit	GAMMA
MG596	2021-03-22	DIVISOPOLIS	PEDRA AZUL	TaqPath™ COVID-19 CE-IVD RT-PCR Kit	ZETA
MG597	2021-03-22	DIVISOPOLIS	PEDRA AZUL	TaqPath™ COVID-19 CE-IVD RT-PCR Kit	ZETA
MG598	2021-03-22	MEDINA	PEDRA AZUL	TaqPath™ COVID-19 CE-IVD RT-PCR Kit	ZETA
MG599	2021-03-22	PIRAPORA	PIRAPORA	TaqPath™ COVID-19 CE-IVD RT-PCR Kit	OTHERS
MG600	2021-03-22	IBIAI	PIRAPORA	TaqPath™ COVID-19 CE-IVD RT-PCR Kit	GAMMA
MG601	2021-03-22	IBIAI	PIRAPORA	TaqPath™ COVID-19 CE-IVD RT-PCR Kit	GAMMA
MG602	2021-03-22	IBIAI	PIRAPORA	TaqPath™ COVID-19 CE-IVD RT-PCR Kit	GAMMA
MG603	2021-03-22	IBIAI	PIRAPORA	TaqPath™ COVID-19 CE-IVD RT-PCR Kit	GAMMA
MG604	2021-03-22	IBIAI	PIRAPORA	TaqPath™ COVID-19 CE-IVD RT-PCR Kit	GAMMA
MG605	2021-03-22	BURITIZEIRO	PIRAPORA	TaqPath™ COVID-19 CE-IVD RT-PCR Kit	GAMMA
MG606	2021-03-22	SERRA DOS AIMORES	BELO HORIZONTE	TaqPath™ COVID-19 CE-IVD RT-PCR Kit	GAMMA
MG607	2021-03-22	LADAINHA	BELO HORIZONTE	TaqPath™ COVID-19 CE-IVD RT-PCR Kit	ALPHA
MG608	2021-03-22	NOVO CRUZEIRO	BELO HORIZONTE	TaqPath™ COVID-19 CE-IVD RT-PCR Kit	GAMMA
MG609	2021-03-22	BELO HORIZONTE	TEOFILO OTONI	TaqPath™ COVID-19 CE-IVD RT-PCR Kit	ALPHA
MG610	2021-03-22	BELO HORIZONTE	TEOFILO OTONI	TaqPath™ COVID-19 CE-IVD RT-PCR Kit	GAMMA
MG611	2021-03-22	BELO HORIZONTE	TEOFILO OTONI	TaqPath™ COVID-19 CE-IVD RT-PCR Kit	ZETA
MG612	2021-03-22	BELO HORIZONTE	UBERLANDIA	TaqPath™ COVID-19 CE-IVD RT-PCR Kit	GAMMA
MG613	2021-03-22	BELO HORIZONTE	ITABIRA	CDC KIT	ALPHA
MG614	2021-03-22	N.I.	ITABIRA	CDC KIT	GAMMA
MG615	2021-03-22	NOVA ERA	ITABIRA	CDC KIT	GAMMA
MG616	2021-03-22	JOAO MONLEVADE	PONTE NOVA	CDC KIT	GAMMA
MG617	2021-03-22	JOAO MONLEVADE	ITABIRA	CDC KIT	ALPHA
MG618	2021-03-22	BARRA LONGA	ITABIRA	CDC KIT	ALPHA
MG619	2021-03-22	JOAO MONLEVADE	ITABIRA	CDC KIT	GAMMA
MG620	2021-03-22	BARAO DE COCAIS	ITABIRA	CDC KIT	GAMMA
MG621	2021-03-22	NOVA ERA	DIAMANTINA	TaqPath™ COVID-19 CE-IVD RT-PCR Kit	ZETA
MG622	2021-03-22	NOVA ERA	DIAMANTINA	TaqPath™ COVID-19 CE-IVD RT-PCR Kit	ZETA
MG623	2021-03-22	FELICIO DOS SANTOS	DIAMANTINA	TaqPath™ COVID-19 CE-IVD RT-PCR Kit	GAMMA
MG624	2021-03-22	FELICIO DOS SANTOS	DIAMANTINA	TaqPath™ COVID-19 CE-IVD RT-PCR Kit	GAMMA
MG625	2021-03-22	GOUVEA	DIAMANTINA	TaqPath™ COVID-19 CE-IVD RT-PCR Kit	GAMMA
MG626	2021-03-22	GOUVEA	DIAMANTINA	TaqPath™ COVID-19 CE-IVD RT-PCR Kit	ZETA
MG627	2021-03-22	GOUVEA	DIAMANTINA	TaqPath™ COVID-19 CE-IVD RT-PCR Kit	GAMMA
MG628	2021-03-22	ITAMARANDIBA	DIVINOPOLIS	CDC KIT	GAMMA
MG629	2021-03-22	ITAMARANDIBA	DIVINOPOLIS	CDC KIT	GAMMA
MG630	2021-03-22	SANTANA DO JACARE	DIVINOPOLIS	CDC KIT	GAMMA
MG631	2021-03-22	CONCEICAO DO PARA	BELO HORIZONTE	TaqPath™ COVID-19 CE-IVD RT-PCR Kit	OTHERS
MG632	2021-03-22	BAMBUI	BELO HORIZONTE	TaqPath™ COVID-19 CE-IVD RT-PCR Kit	OTHERS
MG633	2021-03-23	ALVINOPOLIS	SAO JOAO DEL REI	CDC KIT	ALPHA
MG634	2021-03-23	ALVINOPOLIS	SAO JOAO DEL REI	CDC KIT	ALPHA
MG635	2021-03-23	ALVINOPOLIS	SAO JOAO DEL REI	CDC KIT	ALPHA
MG636	2021-03-23	BOM SUCESSO	SAO JOAO DEL REI	CDC KIT	ALPHA
MG637	2021-03-23	BOM SUCESSO	SAO JOAO DEL REI	CDC KIT	ALPHA
MG638	2021-03-23	BOM SUCESSO	BARBACENA	CDC KIT	GAMMA
MG639	2021-03-23	BOM SUCESSO	GOVERNADOR VALADARES	CDC KIT	GAMMA
MG640	2021-03-23	BOM SUCESSO	GOVERNADOR VALADARES	CDC KIT	GAMMA
MG641	2021-03-23	SAO BRAS DO SUACUI	GOVERNADOR VALADARES	CDC KIT	GAMMA
MG642	2021-03-23	GOVERNADOR VALADARES	GOVERNADOR VALADARES	CDC KIT	GAMMA
MG643	2021-03-23	GOVERNADOR VALADARES	GOVERNADOR VALADARES	CDC KIT	GAMMA
MG644	2021-03-23	GOVERNADOR VALADARES	GOVERNADOR VALADARES	CDC KIT	GAMMA
MG645	2021-03-23	GOVERNADOR VALADARES	GOVERNADOR VALADARES	CDC KIT	GAMMA
MG646	2021-03-23	GOVERNADOR VALADARES	ALFENAS	TaqPath™ COVID-19 CE-IVD RT-PCR Kit	GAMMA
MG647	2021-03-23	GOVERNADOR VALADARES	ALFENAS	TaqPath™ COVID-19 CE-IVD RT-PCR Kit	GAMMA
MG648	2021-03-23	GOVERNADOR VALADARES	CORONEL FABRICIANO	TaqPath™ COVID-19 CE-IVD RT-PCR Kit	ALPHA
MG649	2021-03-23	CABO VERDE	CORONEL FABRICIANO	TaqPath™ COVID-19 CE-IVD RT-PCR Kit	ALPHA
MG650	2021-03-23	CABO VERDE	CORONEL FABRICIANO	TaqPath™ COVID-19 CE-IVD RT-PCR Kit	ALPHA
MG651	2021-03-23	SANTANA DO PARAISO	DIAMANTINA	TaqPath™ COVID-19 CE-IVD RT-PCR Kit	GAMMA
MG652	2021-03-23	CARATINGA	DIAMANTINA	TaqPath™ COVID-19 CE-IVD RT-PCR Kit	GAMMA
MG653	2021-03-23	CARATINGA	DIAMANTINA	TaqPath™ COVID-19 CE-IVD RT-PCR Kit	ALPHA
MG654	2021-03-23	FRANCISCO BADARO	DIAMANTINA	TaqPath™ COVID-19 CE-IVD RT-PCR Kit	GAMMA
MG655	2021-03-23	FRANCISCO BADARO	DIAMANTINA	TaqPath™ COVID-19 CE-IVD RT-PCR Kit	GAMMA
MG656	2021-03-23	FRANCISCO BADARO	DIAMANTINA	TaqPath™ COVID-19 CE-IVD RT-PCR Kit	GAMMA
MG657	2021-03-23	FRANCISCO BADARO	JANUARIA	TaqPath™ COVID-19 CE-IVD RT-PCR Kit	GAMMA
MG658	2021-03-23	FRANCISCO BADARO	JANUARIA	TaqPath™ COVID-19 CE-IVD RT-PCR Kit	OTHERS
MG659	2021-03-23	MINAS NOVAS	MONTES CLAROS	TaqPath™ COVID-19 CE-IVD RT-PCR Kit	GAMMA
MG660	2021-03-23	ITUIUTABA	MONTES CLAROS	TaqPath™ COVID-19 CE-IVD RT-PCR Kit	ZETA
MG661	2021-03-23	JANUARIA	MONTES CLAROS	TaqPath™ COVID-19 CE-IVD RT-PCR Kit	GAMMA
MG662	2021-03-23	JANUARIA	MONTES CLAROS	TaqPath™ COVID-19 CE-IVD RT-PCR Kit	ZETA
MG663	2021-03-23	CLARO DOS POCOES	MONTES CLAROS	TaqPath™ COVID-19 CE-IVD RT-PCR Kit	ZETA
MG664	2021-03-23	SAO JOAO DO PACUI	MONTES CLAROS	TaqPath™ COVID-19 CE-IVD RT-PCR Kit	GAMMA
MG665	2021-03-23	OLHOS-D''AGUA	MONTES CLAROS	TaqPath™ COVID-19 CE-IVD RT-PCR Kit	GAMMA
MG666	2021-03-23	MATO VERDE	PASSOS	TaqPath™ COVID-19 CE-IVD RT-PCR Kit	ALPHA
MG667	2021-03-23	CATUTI	PASSOS	TaqPath™ COVID-19 CE-IVD RT-PCR Kit	GAMMA
MG668	2021-03-23	ESPINOSA	PASSOS	TaqPath™ COVID-19 CE-IVD RT-PCR Kit	GAMMA
MG669	2021-03-23	FRUTA DE LEITE	PASSOS	TaqPath™ COVID-19 CE-IVD RT-PCR Kit	GAMMA
MG670	2021-03-23	CASSIA	PASSOS	TaqPath™ COVID-19 CE-IVD RT-PCR Kit	ZETA
MG671	2021-03-23	CASSIA	PASSOS	TaqPath™ COVID-19 CE-IVD RT-PCR Kit	ZETA
MG672	2021-03-23	MONTE SANTO DE MINAS	PEDRA AZUL	TaqPath™ COVID-19 CE-IVD RT-PCR Kit	ZETA
MG673	2021-03-23	MONTE SANTO DE MINAS	PEDRA AZUL	TaqPath™ COVID-19 CE-IVD RT-PCR Kit	ZETA
MG674	2021-03-23	PASSOS	PEDRA AZUL	TaqPath™ COVID-19 CE-IVD RT-PCR Kit	GAMMA
MG675	2021-03-23	PASSOS	PEDRA AZUL	TaqPath™ COVID-19 CE-IVD RT-PCR Kit	ZETA
MG676	2021-03-23	DIVISOPOLIS	PEDRA AZUL	TaqPath™ COVID-19 CE-IVD RT-PCR Kit	ALPHA
MG677	2021-03-23	COMERCINHO	PEDRA AZUL	TaqPath™ COVID-19 CE-IVD RT-PCR Kit	ZETA
MG678	2021-03-23	JACINTO	PEDRA AZUL	TaqPath™ COVID-19 CE-IVD RT-PCR Kit	ZETA
MG679	2021-03-23	JACINTO	PIRAPORA	TaqPath™ COVID-19 CE-IVD RT-PCR Kit	GAMMA
MG680	2021-03-23	JORDANIA	PIRAPORA	TaqPath™ COVID-19 CE-IVD RT-PCR Kit	GAMMA
MG681	2021-03-23	JORDANIA	PIRAPORA	TaqPath™ COVID-19 CE-IVD RT-PCR Kit	GAMMA
MG682	2021-03-23	ITAOBIM	BELO HORIZONTE	TaqPath™ COVID-19 CE-IVD RT-PCR Kit	GAMMA
MG683	2021-03-23	PIRAPORA	UBERABA	TaqPath™ COVID-19 CE-IVD RT-PCR Kit	GAMMA
MG684	2021-03-23	PIRAPORA	UBERABA	TaqPath™ COVID-19 CE-IVD RT-PCR Kit	GAMMA
MG685	2021-03-23	VARZEA DA PALMA	DIVINOPOLIS	TaqPath™ COVID-19 CE-IVD RT-PCR Kit	GAMMA
MG686	2021-03-23	VARZEA DA PALMA	UBERLANDIA	TaqPath™ COVID-19 CE-IVD RT-PCR Kit	GAMMA
MG687	2021-03-23	PIRAPORA	UBERLANDIA	TaqPath™ COVID-19 CE-IVD RT-PCR Kit	GAMMA
MG688	2021-03-23	PIRAPORA	BELO HORIZONTE	TaqPath™ COVID-19 CE-IVD RT-PCR Kit	GAMMA
MG689	2021-03-23	SABARA	PONTE NOVA	TaqPath™ COVID-19 CE-IVD RT-PCR Kit	GAMMA
MG690	2021-03-23	UNIAO DE MINAS	DIAMANTINA	TaqPath™ COVID-19 CE-IVD RT-PCR Kit	GAMMA
MG691	2021-03-23	ARAXA	DIAMANTINA	TaqPath™ COVID-19 CE-IVD RT-PCR Kit	ZETA
MG692	2021-03-23	LUZ	DIAMANTINA	TaqPath™ COVID-19 CE-IVD RT-PCR Kit	ZETA
MG693	2021-03-23	N.I.	DIAMANTINA	TaqPath™ COVID-19 CE-IVD RT-PCR Kit	GAMMA
MG694	2021-03-23	N.I.	DIAMANTINA	TaqPath™ COVID-19 CE-IVD RT-PCR Kit	GAMMA
MG695	2021-03-23	BELO HORIZONTE	PONTE NOVA	CDC KIT	OTHERS
MG696	2021-03-23	VICOSA	PONTE NOVA	CDC KIT	OTHERS
MG697	2021-03-23	GOUVEA	PONTE NOVA	CDC KIT	OTHERS
MG698	2021-03-23	ITAMARANDIBA	ITUIUTABA	TaqPath™ COVID-19 CE-IVD RT-PCR Kit	OTHERS
MG699	2021-03-23	ITAMARANDIBA	PIRAPORA	TaqPath™ COVID-19 CE-IVD RT-PCR Kit	OTHERS
MG700	2021-03-23	PRESIDENTE KUBITSCHEK	PIRAPORA	TaqPath™ COVID-19 CE-IVD RT-PCR Kit	OTHERS
MG701	2021-03-23	PRESIDENTE KUBITSCHEK	PIRAPORA	TaqPath™ COVID-19 CE-IVD RT-PCR Kit	OTHERS
MG702	2021-03-24	CABO VERDE	ALFENAS	TaqPath™ COVID-19 CE-IVD RT-PCR Kit	GAMMA
MG703	2021-03-24	CABO VERDE	ALFENAS	TaqPath™ COVID-19 CE-IVD RT-PCR Kit	GAMMA
MG704	2021-03-24	CABO VERDE	ALFENAS	TaqPath™ COVID-19 CE-IVD RT-PCR Kit	ZETA
MG705	2021-03-24	MUZAMBINHO	ALFENAS	TaqPath™ COVID-19 CE-IVD RT-PCR Kit	GAMMA
MG706	2021-03-24	MUZAMBINHO	ALFENAS	TaqPath™ COVID-19 CE-IVD RT-PCR Kit	GAMMA
MG707	2021-03-24	MUZAMBINHO	ALFENAS	TaqPath™ COVID-19 CE-IVD RT-PCR Kit	GAMMA
MG708	2021-03-24	MUZAMBINHO	ALFENAS	TaqPath™ COVID-19 CE-IVD RT-PCR Kit	GAMMA
MG709	2021-03-24	MUZAMBINHO	ALFENAS	TaqPath™ COVID-19 CE-IVD RT-PCR Kit	GAMMA
MG710	2021-03-24	MUZAMBINHO	ALFENAS	TaqPath™ COVID-19 CE-IVD RT-PCR Kit	GAMMA
MG711	2021-03-24	MUZAMBINHO	CORONEL FABRICIANO	TaqPath™ COVID-19 CE-IVD RT-PCR Kit	ALPHA
MG712	2021-03-24	MUZAMBINHO	CORONEL FABRICIANO	TaqPath™ COVID-19 CE-IVD RT-PCR Kit	ALPHA
MG713	2021-03-24	SANTANA DO PARAISO	JANUARIA	TaqPath™ COVID-19 CE-IVD RT-PCR Kit	GAMMA
MG714	2021-03-24	CARATINGA	JANUARIA	TaqPath™ COVID-19 CE-IVD RT-PCR Kit	GAMMA
MG715	2021-03-24	SAO JOAO DAS MISSOES	PASSOS	TaqPath™ COVID-19 CE-IVD RT-PCR Kit	ZETA
MG716	2021-03-24	JANUARIA	PASSOS	TaqPath™ COVID-19 CE-IVD RT-PCR Kit	GAMMA
MG717	2021-03-24	PIMENTA	PEDRA AZUL	TaqPath™ COVID-19 CE-IVD RT-PCR Kit	ALPHA
MG718	2021-03-24	PIMENTA	PEDRA AZUL	TaqPath™ COVID-19 CE-IVD RT-PCR Kit	ZETA
MG719	2021-03-24	JOAIMA	PEDRA AZUL	TaqPath™ COVID-19 CE-IVD RT-PCR Kit	GAMMA
MG720	2021-03-24	PEDRA AZUL	PEDRA AZUL	TaqPath™ COVID-19 CE-IVD RT-PCR Kit	GAMMA
MG721	2021-03-24	ITINGA	PIRAPORA	TaqPath™ COVID-19 CE-IVD RT-PCR Kit	GAMMA
MG722	2021-03-24	ITINGA	PIRAPORA	TaqPath™ COVID-19 CE-IVD RT-PCR Kit	GAMMA
MG723	2021-03-24	PIRAPORA	PIRAPORA	TaqPath™ COVID-19 CE-IVD RT-PCR Kit	GAMMA
MG724	2021-03-24	PIRAPORA	PIRAPORA	TaqPath™ COVID-19 CE-IVD RT-PCR Kit	GAMMA
MG725	2021-03-24	PIRAPORA	UNAI	TaqPath™ COVID-19 CE-IVD RT-PCR Kit	GAMMA
MG726	2021-03-24	PIRAPORA	UNAI	TaqPath™ COVID-19 CE-IVD RT-PCR Kit	GAMMA
MG727	2021-03-24	PIRAPORA	BELO HORIZONTE	TaqPath™ COVID-19 CE-IVD RT-PCR Kit	GAMMA
MG728	2021-03-24	UNAI	BELO HORIZONTE	TaqPath™ COVID-19 CE-IVD RT-PCR Kit	GAMMA
MG729	2021-03-24	BURITIS	BELO HORIZONTE	TaqPath™ COVID-19 CE-IVD RT-PCR Kit	ALPHA
MG730	2021-03-24	JUATUBA	BELO HORIZONTE	TaqPath™ COVID-19 CE-IVD RT-PCR Kit	GAMMA
MG731	2021-03-24	SANTA LUZIA	BELO HORIZONTE	TaqPath™ COVID-19 CE-IVD RT-PCR Kit	GAMMA
MG732	2021-03-24	CAMPANARIO	BELO HORIZONTE	TaqPath™ COVID-19 CE-IVD RT-PCR Kit	GAMMA
MG733	2021-03-24	MALACACHETA	BELO HORIZONTE	TaqPath™ COVID-19 CE-IVD RT-PCR Kit	GAMMA
MG734	2021-03-24	LADAINHA	BELO HORIZONTE	TaqPath™ COVID-19 CE-IVD RT-PCR Kit	GAMMA
MG735	2021-03-24	NOVO ORIENTE DE MINAS	BELO HORIZONTE	TaqPath™ COVID-19 CE-IVD RT-PCR Kit	GAMMA
MG736	2021-03-24	FRONTEIRA DOS VALES	TEOFILO OTONI	TaqPath™ COVID-19 CE-IVD RT-PCR Kit	GAMMA
MG737	2021-03-24	FRONTEIRA DOS VALES	TEOFILO OTONI	TaqPath™ COVID-19 CE-IVD RT-PCR Kit	ALPHA
MG738	2021-03-24	AGUAS FORMOSAS	TEOFILO OTONI	TaqPath™ COVID-19 CE-IVD RT-PCR Kit	ALPHA
MG739	2021-03-24	POCOS DE CALDAS	TEOFILO OTONI	TaqPath™ COVID-19 CE-IVD RT-PCR Kit	GAMMA
MG740	2021-03-24	POCOS DE CALDAS	TEOFILO OTONI	TaqPath™ COVID-19 CE-IVD RT-PCR Kit	ALPHA
MG741	2021-03-24	POCOS DE CALDAS	TEOFILO OTONI	TaqPath™ COVID-19 CE-IVD RT-PCR Kit	GAMMA
MG742	2021-03-24	POCOS DE CALDAS	TEOFILO OTONI	TaqPath™ COVID-19 CE-IVD RT-PCR Kit	GAMMA
MG743	2021-03-24	POCOS DE CALDAS	UBERLANDIA	TaqPath™ COVID-19 CE-IVD RT-PCR Kit	GAMMA
MG744	2021-03-24	POCOS DE CALDAS	UBERLANDIA	TaqPath™ COVID-19 CE-IVD RT-PCR Kit	GAMMA
MG745	2021-03-24	POCOS DE CALDAS	UBERLANDIA	TaqPath™ COVID-19 CE-IVD RT-PCR Kit	GAMMA
MG746	2021-03-24	POCOS DE CALDAS	BELO HORIZONTE	TaqPath™ COVID-19 CE-IVD RT-PCR Kit	GAMMA
MG747	2021-03-24	POCOS DE CALDAS	SAO JOAO DEL REI	CDC KIT	GAMMA
MG748	2021-03-24	POCOS DE CALDAS	DIAMANTINA	TaqPath™ COVID-19 CE-IVD RT-PCR Kit	ZETA
MG749	2021-03-24	POCOS DE CALDAS	DIAMANTINA	TaqPath™ COVID-19 CE-IVD RT-PCR Kit	GAMMA
MG750	2021-03-24	ITAJUBA	DIAMANTINA	TaqPath™ COVID-19 CE-IVD RT-PCR Kit	GAMMA
MG751	2021-03-24	ITAJUBA	DIAMANTINA	TaqPath™ COVID-19 CE-IVD RT-PCR Kit	GAMMA
MG752	2021-03-24	ITAJUBA	DIAMANTINA	TaqPath™ COVID-19 CE-IVD RT-PCR Kit	GAMMA
MG753	2021-03-24	BELO HORIZONTE	DIAMANTINA	TaqPath™ COVID-19 CE-IVD RT-PCR Kit	GAMMA
MG754	2021-03-24	BELO HORIZONTE	DIAMANTINA	TaqPath™ COVID-19 CE-IVD RT-PCR Kit	GAMMA
MG755	2021-03-24	BELO HORIZONTE	POUSO ALEGRE	TaqPath™ COVID-19 CE-IVD RT-PCR Kit	GAMMA
MG756	2021-03-24	BELO HORIZONTE	POUSO ALEGRE	TaqPath™ COVID-19 CE-IVD RT-PCR Kit	ZETA
MG757	2021-03-24	BELO HORIZONTE	POUSO ALEGRE	TaqPath™ COVID-19 CE-IVD RT-PCR Kit	GAMMA
MG758	2021-03-24	BELO HORIZONTE	POUSO ALEGRE	TaqPath™ COVID-19 CE-IVD RT-PCR Kit	GAMMA
MG759	2021-03-24	BELO HORIZONTE	POUSO ALEGRE	TaqPath™ COVID-19 CE-IVD RT-PCR Kit	GAMMA
MG760	2021-03-24	BELO HORIZONTE	POUSO ALEGRE	TaqPath™ COVID-19 CE-IVD RT-PCR Kit	GAMMA
MG761	2021-03-24	N.I.	POUSO ALEGRE	TaqPath™ COVID-19 CE-IVD RT-PCR Kit	GAMMA
MG762	2021-03-24	N.I.	POUSO ALEGRE	TaqPath™ COVID-19 CE-IVD RT-PCR Kit	GAMMA
MG763	2021-03-24	N.I.	POUSO ALEGRE	TaqPath™ COVID-19 CE-IVD RT-PCR Kit	GAMMA
MG764	2021-03-24	N.I.	POUSO ALEGRE	TaqPath™ COVID-19 CE-IVD RT-PCR Kit	GAMMA
MG765	2021-03-24	BELO HORIZONTE	POUSO ALEGRE	TaqPath™ COVID-19 CE-IVD RT-PCR Kit	OTHERS
MG766	2021-03-24	BOM SUCESSO	POUSO ALEGRE	TaqPath™ COVID-19 CE-IVD RT-PCR Kit	GAMMA
MG767	2021-03-24	PRESIDENTE KUBITSCHEK	POUSO ALEGRE	TaqPath™ COVID-19 CE-IVD RT-PCR Kit	ZETA
MG768	2021-03-24	SAO GONCALO DO RIO PRETO	POUSO ALEGRE	TaqPath™ COVID-19 CE-IVD RT-PCR Kit	GAMMA
MG769	2021-03-24	SAO GONCALO DO RIO PRETO	ALFENAS	TaqPath™ COVID-19 CE-IVD RT-PCR Kit	OTHERS
MG770	2021-03-24	SAO GONCALO DO RIO PRETO	ALFENAS	TaqPath™ COVID-19 CE-IVD RT-PCR Kit	OTHERS
MG771	2021-03-24	SAO GONCALO DO RIO PRETO	PIRAPORA	TaqPath™ COVID-19 CE-IVD RT-PCR Kit	OTHERS
MG772	2021-03-24	SABINOPOLIS	BELO HORIZONTE	TaqPath™ COVID-19 CE-IVD RT-PCR Kit	OTHERS
MG773	2021-03-24	SANTO ANTONIO DO ITAMBE	UBERLANDIA	TaqPath™ COVID-19 CE-IVD RT-PCR Kit	OTHERS
MG774	2021-03-25	GUAXUPE	ALFENAS	TaqPath™ COVID-19 CE-IVD RT-PCR Kit	GAMMA
MG775	2021-03-25	GUAXUPE	ALFENAS	TaqPath™ COVID-19 CE-IVD RT-PCR Kit	GAMMA
MG776	2021-03-25	MUZAMBINHO	ALFENAS	TaqPath™ COVID-19 CE-IVD RT-PCR Kit	GAMMA
MG777	2021-03-25	MUZAMBINHO	ALFENAS	TaqPath™ COVID-19 CE-IVD RT-PCR Kit	OTHERS
MG778	2021-03-25	MUZAMBINHO	ALFENAS	TaqPath™ COVID-19 CE-IVD RT-PCR Kit	OTHERS
MG779	2021-03-25	MUZAMBINHO	ALFENAS	TaqPath™ COVID-19 CE-IVD RT-PCR Kit	OTHERS
MG780	2021-03-25	CARATINGA	CORONEL FABRICIANO	TaqPath™ COVID-19 CE-IVD RT-PCR Kit	ALPHA
MG781	2021-03-25	JOANESIA	CORONEL FABRICIANO	TaqPath™ COVID-19 CE-IVD RT-PCR Kit	ALPHA
MG782	2021-03-25	CARATINGA	CORONEL FABRICIANO	TaqPath™ COVID-19 CE-IVD RT-PCR Kit	ALPHA
MG783	2021-03-25	CARATINGA	CORONEL FABRICIANO	TaqPath™ COVID-19 CE-IVD RT-PCR Kit	ALPHA
MG784	2021-03-25	ITUIUTABA	ITUIUTABA	TaqPath™ COVID-19 CE-IVD RT-PCR Kit	GAMMA
MG785	2021-03-25	VARZELANDIA	JANUARIA	TaqPath™ COVID-19 CE-IVD RT-PCR Kit	GAMMA
MG786	2021-03-25	VARZELANDIA	JANUARIA	TaqPath™ COVID-19 CE-IVD RT-PCR Kit	GAMMA
MG787	2021-03-25	VARZELANDIA	JANUARIA	TaqPath™ COVID-19 CE-IVD RT-PCR Kit	GAMMA
MG788	2021-03-25	MONTALVANIA	JANUARIA	TaqPath™ COVID-19 CE-IVD RT-PCR Kit	GAMMA
MG789	2021-03-25	MONTALVANIA	JANUARIA	TaqPath™ COVID-19 CE-IVD RT-PCR Kit	GAMMA
MG790	2021-03-25	ITACARAMBI	JANUARIA	TaqPath™ COVID-19 CE-IVD RT-PCR Kit	OTHERS
MG791	2021-03-25	MANGA	JANUARIA	TaqPath™ COVID-19 CE-IVD RT-PCR Kit	GAMMA
MG792	2021-03-25	SAO JOAO DA PONTE	JANUARIA	TaqPath™ COVID-19 CE-IVD RT-PCR Kit	GAMMA
MG793	2021-03-25	SAO JOAO DA PONTE	JANUARIA	TaqPath™ COVID-19 CE-IVD RT-PCR Kit	GAMMA
MG794	2021-03-25	MANGA	JANUARIA	TaqPath™ COVID-19 CE-IVD RT-PCR Kit	GAMMA
MG795	2021-03-25	MANGA	JANUARIA	TaqPath™ COVID-19 CE-IVD RT-PCR Kit	GAMMA
MG796	2021-03-25	JANUARIA	JANUARIA	TaqPath™ COVID-19 CE-IVD RT-PCR Kit	GAMMA
MG797	2021-03-25	SAO JOAO DO PACUI	MONTES CLAROS	TaqPath™ COVID-19 CE-IVD RT-PCR Kit	ZETA
MG798	2021-03-25	SAO JOAO DO PACUI	MONTES CLAROS	TaqPath™ COVID-19 CE-IVD RT-PCR Kit	GAMMA
MG799	2021-03-25	PADRE CARVALHO	MONTES CLAROS	TaqPath™ COVID-19 CE-IVD RT-PCR Kit	ALPHA
MG800	2021-03-25	CLARO DOS POCOES	PASSOS	TaqPath™ COVID-19 CE-IVD RT-PCR Kit	OTHERS
MG801	2021-03-25	MONTE SANTO DE MINAS	BELO HORIZONTE	TaqPath™ COVID-19 CE-IVD RT-PCR Kit	GAMMA
MG802	2021-03-25	FELIXLANDIA	BELO HORIZONTE	TaqPath™ COVID-19 CE-IVD RT-PCR Kit	GAMMA
MG803	2021-03-25	CAETE	BELO HORIZONTE	TaqPath™ COVID-19 CE-IVD RT-PCR Kit	GAMMA
MG804	2021-03-25	CAETE	BELO HORIZONTE	TaqPath™ COVID-19 CE-IVD RT-PCR Kit	GAMMA
MG805	2021-03-25	SAO JOAQUIM DE BICAS	BELO HORIZONTE	TaqPath™ COVID-19 CE-IVD RT-PCR Kit	GAMMA
MG806	2021-03-25	INIMUTABA	BELO HORIZONTE	TaqPath™ COVID-19 CE-IVD RT-PCR Kit	GAMMA
MG807	2021-03-25	PAINEIRAS	BELO HORIZONTE	TaqPath™ COVID-19 CE-IVD RT-PCR Kit	GAMMA
MG808	2021-03-25	SANTO HIPOLITO	SETE LAGOAS	TaqPath™ COVID-19 CE-IVD RT-PCR Kit	GAMMA
MG809	2021-03-25	PARA DE MINAS	BELO HORIZONTE	TaqPath™ COVID-19 CE-IVD RT-PCR Kit	GAMMA
MG810	2021-03-25	PARA DE MINAS	BELO HORIZONTE	TaqPath™ COVID-19 CE-IVD RT-PCR Kit	GAMMA
MG811	2021-03-25	LAGOA SANTA	BELO HORIZONTE	TaqPath™ COVID-19 CE-IVD RT-PCR Kit	GAMMA
MG812	2021-03-25	AMPARO DO SERRA	SETE LAGOAS	TaqPath™ COVID-19 CE-IVD RT-PCR Kit	GAMMA
MG813	2021-03-25	CAMPO BELO	SETE LAGOAS	TaqPath™ COVID-19 CE-IVD RT-PCR Kit	GAMMA
MG814	2021-03-25	CAMPO BELO	SETE LAGOAS	TaqPath™ COVID-19 CE-IVD RT-PCR Kit	GAMMA
MG815	2021-03-25	SANTA CRUZ DO ESCALVADO	DIVINOPOLIS	TaqPath™ COVID-19 CE-IVD RT-PCR Kit	GAMMA
MG816	2021-03-25	SANTA CRUZ DO ESCALVADO	DIVINOPOLIS	TaqPath™ COVID-19 CE-IVD RT-PCR Kit	GAMMA
MG817	2021-03-25	SAO JOSE DA LAPA	BELO HORIZONTE	CDC KIT	GAMMA
MG818	2021-03-25	NOVA UNIAO	PONTE NOVA	TaqPath™ COVID-19 CE-IVD RT-PCR Kit	GAMMA
MG819	2021-03-25	SAO SEBASTIAO DO OESTE	DIVINOPOLIS	TaqPath™ COVID-19 CE-IVD RT-PCR Kit	ALPHA
MG820	2021-03-25	SAO SEBASTIAO DO OESTE	DIVINOPOLIS	TaqPath™ COVID-19 CE-IVD RT-PCR Kit	GAMMA
MG821	2021-03-25	IGARAPE	PONTE NOVA	TaqPath™ COVID-19 CE-IVD RT-PCR Kit	GAMMA
MG822	2021-03-25	JABOTICATUBAS	PONTE NOVA	TaqPath™ COVID-19 CE-IVD RT-PCR Kit	GAMMA
MG823	2021-03-25	CARANGOLA	BELO HORIZONTE	CDC KIT	GAMMA
MG824	2021-03-25	CARANGOLA	BELO HORIZONTE	TaqPath™ COVID-19 CE-IVD RT-PCR Kit	GAMMA
MG825	2021-03-25	CARANGOLA	DIVINOPOLIS	TaqPath™ COVID-19 CE-IVD RT-PCR Kit	GAMMA
MG826	2021-03-25	DIVINO	DIVINOPOLIS	TaqPath™ COVID-19 CE-IVD RT-PCR Kit	GAMMA
MG827	2021-03-25	DIVINO	BELO HORIZONTE	TaqPath™ COVID-19 CE-IVD RT-PCR Kit	GAMMA
MG828	2021-03-25	DIVINO	BELO HORIZONTE	TaqPath™ COVID-19 CE-IVD RT-PCR Kit	GAMMA
MG829	2021-03-25	DIVINO	MANHUAÇU	TaqPath™ COVID-19 CE-IVD RT-PCR Kit	ALPHA
MG830	2021-03-25	CARANGOLA	MANHUAÇU	TaqPath™ COVID-19 CE-IVD RT-PCR Kit	ALPHA
MG831	2021-03-25	CARANGOLA	MANHUAÇU	TaqPath™ COVID-19 CE-IVD RT-PCR Kit	ALPHA
MG832	2021-03-25	FERVEDOURO	MANHUAÇU	TaqPath™ COVID-19 CE-IVD RT-PCR Kit	GAMMA
MG833	2021-03-25	TOMBOS	MANHUAÇU	TaqPath™ COVID-19 CE-IVD RT-PCR Kit	GAMMA
MG834	2021-03-25	TOMBOS	MANHUAÇU	TaqPath™ COVID-19 CE-IVD RT-PCR Kit	GAMMA
MG835	2021-03-25	ESPERA FELIZ	MANHUAÇU	TaqPath™ COVID-19 CE-IVD RT-PCR Kit	ALPHA
MG836	2021-03-25	ESPERA FELIZ	MANHUAÇU	TaqPath™ COVID-19 CE-IVD RT-PCR Kit	GAMMA
MG837	2021-03-25	ESPERA FELIZ	MANHUAÇU	TaqPath™ COVID-19 CE-IVD RT-PCR Kit	ZETA
MG838	2021-03-25	SABARA	MANHUAÇU	TaqPath™ COVID-19 CE-IVD RT-PCR Kit	GAMMA
MG839	2021-03-25	SERITINGA	MANHUAÇU	TaqPath™ COVID-19 CE-IVD RT-PCR Kit	GAMMA
MG840	2021-03-25	BOM JESUS DO AMPARO	MANHUAÇU	TaqPath™ COVID-19 CE-IVD RT-PCR Kit	GAMMA
MG841	2021-03-25	BOM JESUS DO AMPARO	MANHUAÇU	TaqPath™ COVID-19 CE-IVD RT-PCR Kit	ZETA
MG842	2021-03-25	BOM JESUS DO AMPARO	MANHUAÇU	TaqPath™ COVID-19 CE-IVD RT-PCR Kit	ZETA
MG843	2021-03-25	JECEABA	MANHUAÇU	TaqPath™ COVID-19 CE-IVD RT-PCR Kit	GAMMA
MG844	2021-03-25	MATEUS LEME	BELO HORIZONTE	TaqPath™ COVID-19 CE-IVD RT-PCR Kit	GAMMA
MG845	2021-03-25	CHALE	VARGINHA	TaqPath™ COVID-19 CE-IVD RT-PCR Kit	GAMMA
MG846	2021-03-25	CHALE	ITABIRA	TaqPath™ COVID-19 CE-IVD RT-PCR Kit	GAMMA
MG847	2021-03-25	CHALE	ITABIRA	TaqPath™ COVID-19 CE-IVD RT-PCR Kit	ALPHA
MG848	2021-03-25	CONCEICAO DE IPANEMA	ITABIRA	TaqPath™ COVID-19 CE-IVD RT-PCR Kit	GAMMA
MG849	2021-03-25	DURANDE	BARBACENA	TaqPath™ COVID-19 CE-IVD RT-PCR Kit	GAMMA
MG850	2021-03-25	DURANDE	BELO HORIZONTE	TaqPath™ COVID-19 CE-IVD RT-PCR Kit	GAMMA
MG851	2021-03-25	DURANDE	MANHUAÇU	TaqPath™ COVID-19 CE-IVD RT-PCR Kit	GAMMA
MG852	2021-03-25	SIMONESIA	MANHUAÇU	TaqPath™ COVID-19 CE-IVD RT-PCR Kit	ZETA
MG853	2021-03-25	SIMONESIA	MANHUAÇU	TaqPath™ COVID-19 CE-IVD RT-PCR Kit	ZETA
MG854	2021-03-25	SANTA BARBARA DO TUGURIO	MANHUAÇU	TaqPath™ COVID-19 CE-IVD RT-PCR Kit	GAMMA
MG855	2021-03-25	GUANHAES	MANHUAÇU	TaqPath™ COVID-19 CE-IVD RT-PCR Kit	OTHERS
MG856	2021-03-25	GUANHAES	MANHUAÇU	TaqPath™ COVID-19 CE-IVD RT-PCR Kit	ZETA
MG857	2021-03-25	GUANHAES	MANHUAÇU	TaqPath™ COVID-19 CE-IVD RT-PCR Kit	ZETA
MG858	2021-03-25	GUANHAES	MANHUAÇU	CDC KIT	GAMMA
MG859	2021-03-25	GUANHAES	MANHUAÇU	TaqPath™ COVID-19 CE-IVD RT-PCR Kit	GAMMA
MG860	2021-03-25	GUANHAES	BARBACENA	TaqPath™ COVID-19 CE-IVD RT-PCR Kit	GAMMA
MG861	2021-03-25	DIOGO DE VASCONCELOS	ITABIRA	TaqPath™ COVID-19 CE-IVD RT-PCR Kit	GAMMA
MG862	2021-03-25	SANTANA DO RIACHO	ITABIRA	TaqPath™ COVID-19 CE-IVD RT-PCR Kit	GAMMA
MG863	2021-03-25	ITAUNA	ITABIRA	TaqPath™ COVID-19 CE-IVD RT-PCR Kit	GAMMA
MG864	2021-03-25	ITAUNA	ITABIRA	TaqPath™ COVID-19 CE-IVD RT-PCR Kit	GAMMA
MG865	2021-03-25	ITAUNA	ITABIRA	TaqPath™ COVID-19 CE-IVD RT-PCR Kit	GAMMA
MG866	2021-03-25	ITAUNA	ITABIRA	TaqPath™ COVID-19 CE-IVD RT-PCR Kit	GAMMA
MG867	2021-03-25	ITAUNA	PONTE NOVA	TaqPath™ COVID-19 CE-IVD RT-PCR Kit	GAMMA
MG868	2021-03-25	ITAUNA	BELO HORIZONTE	TaqPath™ COVID-19 CE-IVD RT-PCR Kit	ALPHA
MG869	2021-03-25	SANTA BARBARA	DIVINOPOLIS	TaqPath™ COVID-19 CE-IVD RT-PCR Kit	ZETA
MG870	2021-03-25	SANTA BARBARA	DIVINOPOLIS	TaqPath™ COVID-19 CE-IVD RT-PCR Kit	GAMMA
MG871	2021-03-25	FERROS	DIVINOPOLIS	TaqPath™ COVID-19 CE-IVD RT-PCR Kit	GAMMA
MG872	2021-03-25	FERROS	DIVINOPOLIS	TaqPath™ COVID-19 CE-IVD RT-PCR Kit	GAMMA
MG873	2021-03-25	FERROS	DIVINOPOLIS	TaqPath™ COVID-19 CE-IVD RT-PCR Kit	GAMMA
MG874	2021-03-25	TAQUARACU DE MINAS	DIVINOPOLIS	TaqPath™ COVID-19 CE-IVD RT-PCR Kit	GAMMA
MG875	2021-03-25	BOTELHOS	ITABIRA	TaqPath™ COVID-19 CE-IVD RT-PCR Kit	GAMMA
MG876	2021-03-25	PRUDENTE DE MORAIS	ITABIRA	TaqPath™ COVID-19 CE-IVD RT-PCR Kit	GAMMA
MG877	2021-03-25	CLAUDIO	ITABIRA	TaqPath™ COVID-19 CE-IVD RT-PCR Kit	GAMMA
MG878	2021-03-25	CLAUDIO	ITABIRA	TaqPath™ COVID-19 CE-IVD RT-PCR Kit	GAMMA
MG879	2021-03-25	CLAUDIO	ITABIRA	TaqPath™ COVID-19 CE-IVD RT-PCR Kit	ALPHA
MG880	2021-03-25	CLAUDIO	BELO HORIZONTE	TaqPath™ COVID-19 CE-IVD RT-PCR Kit	ALPHA
MG881	2021-03-25	TIMOTEO	ALFENAS	TaqPath™ COVID-19 CE-IVD RT-PCR Kit	GAMMA
MG882	2021-03-25	DOM SILVERIO	SETE LAGOAS	TaqPath™ COVID-19 CE-IVD RT-PCR Kit	GAMMA
MG883	2021-03-25	POMPEU	DIVINOPOLIS	TaqPath™ COVID-19 CE-IVD RT-PCR Kit	GAMMA
MG884	2021-03-25	BOA ESPERANCA	DIVINOPOLIS	TaqPath™ COVID-19 CE-IVD RT-PCR Kit	GAMMA
MG885	2021-03-25	BOA ESPERANCA	DIVINOPOLIS	TaqPath™ COVID-19 CE-IVD RT-PCR Kit	ALPHA
MG886	2021-03-25	BOA ESPERANCA	DIVINOPOLIS	TaqPath™ COVID-19 CE-IVD RT-PCR Kit	ZETA
MG887	2021-03-25	VARGINHA	CORONEL FABRICIANO	TaqPath™ COVID-19 CE-IVD RT-PCR Kit	GAMMA
MG888	2021-03-25	VARGINHA	PONTE NOVA	TaqPath™ COVID-19 CE-IVD RT-PCR Kit	GAMMA
MG889	2021-03-25	PRADOS	SETE LAGOAS	TaqPath™ COVID-19 CE-IVD RT-PCR Kit	GAMMA
MG890	2021-03-25	RAPOSOS	VARGINHA	TaqPath™ COVID-19 CE-IVD RT-PCR Kit	ZETA
MG891	2021-03-25	ITAMBE DO MATO DENTRO	VARGINHA	TaqPath™ COVID-19 CE-IVD RT-PCR Kit	OTHERS
MG892	2021-03-25	PRADOS	VARGINHA	TaqPath™ COVID-19 CE-IVD RT-PCR Kit	GAMMA
MG893	2021-03-25	PRADOS	VARGINHA	TaqPath™ COVID-19 CE-IVD RT-PCR Kit	GAMMA
MG894	2021-03-25	PRADOS	VARGINHA	TaqPath™ COVID-19 CE-IVD RT-PCR Kit	GAMMA
MG895	2021-03-25	GUARACIABA	SAO JOAO DEL REI	TaqPath™ COVID-19 CE-IVD RT-PCR Kit	GAMMA
MG896	2021-03-25	CONGONHAS	BELO HORIZONTE	CDC KIT	GAMMA
MG897	2021-03-25	CONGONHAS	ITABIRA	TaqPath™ COVID-19 CE-IVD RT-PCR Kit	GAMMA
MG898	2021-03-25	CONGONHAS	SAO JOAO DEL REI	TaqPath™ COVID-19 CE-IVD RT-PCR Kit	GAMMA
MG899	2021-03-25	CONGONHAS	SAO JOAO DEL REI	TaqPath™ COVID-19 CE-IVD RT-PCR Kit	GAMMA
MG900	2021-03-25	CONGONHAS	SAO JOAO DEL REI	TaqPath™ COVID-19 CE-IVD RT-PCR Kit	GAMMA
MG901	2021-03-25	CONGONHAS	PONTE NOVA	CDC KIT	GAMMA
MG902	2021-03-25	CONGONHAS	BARBACENA	TaqPath™ COVID-19 CE-IVD RT-PCR Kit	GAMMA
MG903	2021-03-25	ELOI MENDES	BARBACENA	TaqPath™ COVID-19 CE-IVD RT-PCR Kit	ZETA
MG904	2021-03-25	ELOI MENDES	BARBACENA	TaqPath™ COVID-19 CE-IVD RT-PCR Kit	ZETA
MG905	2021-03-25	ITINGA	BARBACENA	TaqPath™ COVID-19 CE-IVD RT-PCR Kit	ZETA
MG906	2021-03-25	ARACUAI	BARBACENA	TaqPath™ COVID-19 CE-IVD RT-PCR Kit	ZETA
MG907	2021-03-25	ARACUAI	BARBACENA	TaqPath™ COVID-19 CE-IVD RT-PCR Kit	ZETA
MG908	2021-03-25	PAPAGAIOS	BARBACENA	TaqPath™ COVID-19 CE-IVD RT-PCR Kit	GAMMA
MG909	2021-03-25	TRES CORACOES	VARGINHA	TaqPath™ COVID-19 CE-IVD RT-PCR Kit	GAMMA
MG910	2021-03-25	TRES CORACOES	VARGINHA	CDC KIT	GAMMA
MG911	2021-03-25	CAPIM BRANCO	PEDRA AZUL	TaqPath™ COVID-19 CE-IVD RT-PCR Kit	ZETA
MG912	2021-03-25	JOAO MONLEVADE	DIAMANTINA	TaqPath™ COVID-19 CE-IVD RT-PCR Kit	ZETA
MG913	2021-03-25	JOAO MONLEVADE	DIAMANTINA	TaqPath™ COVID-19 CE-IVD RT-PCR Kit	ZETA
MG914	2021-03-25	JOAO MONLEVADE	SETE LAGOAS	TaqPath™ COVID-19 CE-IVD RT-PCR Kit	GAMMA
MG915	2021-03-25	JOAO MONLEVADE	VARGINHA	TaqPath™ COVID-19 CE-IVD RT-PCR Kit	GAMMA
MG916	2021-03-25	JOAO MONLEVADE	VARGINHA	TaqPath™ COVID-19 CE-IVD RT-PCR Kit	GAMMA
MG917	2021-03-25	JOAO MONLEVADE	SETE LAGOAS	TaqPath™ COVID-19 CE-IVD RT-PCR Kit	ALPHA
MG918	2021-03-25	MANHUACU	ITABIRA	TaqPath™ COVID-19 CE-IVD RT-PCR Kit	GAMMA
MG919	2021-03-25	REDUTO	ITABIRA	TaqPath™ COVID-19 CE-IVD RT-PCR Kit	GAMMA
MG920	2021-03-25	MANHUACU	ITABIRA	TaqPath™ COVID-19 CE-IVD RT-PCR Kit	GAMMA
MG921	2021-03-25	MANHUACU	ITABIRA	TaqPath™ COVID-19 CE-IVD RT-PCR Kit	ZETA
MG922	2021-03-25	ALTO JEQUITIBA	ITABIRA	TaqPath™ COVID-19 CE-IVD RT-PCR Kit	GAMMA
MG923	2021-03-25	ALTO JEQUITIBA	ITABIRA	CDC KIT	GAMMA
MG924	2021-03-25	CONSELHEIRO LAFAIETE	MANHUAÇU	CDC KIT	ALPHA
MG925	2021-03-25	CONSELHEIRO LAFAIETE	MANHUAÇU	TaqPath™ COVID-19 CE-IVD RT-PCR Kit	ALPHA
MG926	2021-03-25	CONSELHEIRO LAFAIETE	MANHUAÇU	TaqPath™ COVID-19 CE-IVD RT-PCR Kit	ZETA
MG927	2021-03-25	CONSELHEIRO LAFAIETE	MANHUAÇU	TaqPath™ COVID-19 CE-IVD RT-PCR Kit	GAMMA
MG928	2021-03-25	CONSELHEIRO LAFAIETE	MANHUAÇU	CDC KIT	ALPHA
MG929	2021-03-25	SANTANA DO RIACHO	MANHUAÇU	TaqPath™ COVID-19 CE-IVD RT-PCR Kit	GAMMA
MG930	2021-03-25	RIO MANSO	BARBACENA	TaqPath™ COVID-19 CE-IVD RT-PCR Kit	GAMMA
MG931	2021-03-25	POCOS DE CALDAS	BARBACENA	TaqPath™ COVID-19 CE-IVD RT-PCR Kit	GAMMA
MG932	2021-03-25	POCOS DE CALDAS	BARBACENA	TaqPath™ COVID-19 CE-IVD RT-PCR Kit	GAMMA
MG933	2021-03-25	POCOS DE CALDAS	BARBACENA	TaqPath™ COVID-19 CE-IVD RT-PCR Kit	ALPHA
MG934	2021-03-25	POCOS DE CALDAS	BARBACENA	TaqPath™ COVID-19 CE-IVD RT-PCR Kit	ALPHA
MG935	2021-03-25	POCOS DE CALDAS	DIAMANTINA	TaqPath™ COVID-19 CE-IVD RT-PCR Kit	ZETA
MG936	2021-03-25	POCOS DE CALDAS	DIAMANTINA	TaqPath™ COVID-19 CE-IVD RT-PCR Kit	GAMMA
MG937	2021-03-25	POCOS DE CALDAS	DIAMANTINA	TaqPath™ COVID-19 CE-IVD RT-PCR Kit	GAMMA
MG938	2021-03-25	POCOS DE CALDAS	DIAMANTINA	TaqPath™ COVID-19 CE-IVD RT-PCR Kit	GAMMA
MG939	2021-03-25	POCOS DE CALDAS	DIAMANTINA	TaqPath™ COVID-19 CE-IVD RT-PCR Kit	GAMMA
MG940	2021-03-25	POCOS DE CALDAS	POUSO ALEGRE	TaqPath™ COVID-19 CE-IVD RT-PCR Kit	GAMMA
MG941	2021-03-25	POCOS DE CALDAS	POUSO ALEGRE	TaqPath™ COVID-19 CE-IVD RT-PCR Kit	GAMMA
MG942	2021-03-25	POCOS DE CALDAS	POUSO ALEGRE	TaqPath™ COVID-19 CE-IVD RT-PCR Kit	GAMMA
MG943	2021-03-25	POCOS DE CALDAS	POUSO ALEGRE	TaqPath™ COVID-19 CE-IVD RT-PCR Kit	ZETA
MG944	2021-03-25	POCOS DE CALDAS	POUSO ALEGRE	TaqPath™ COVID-19 CE-IVD RT-PCR Kit	GAMMA
MG945	2021-03-25	POCOS DE CALDAS	POUSO ALEGRE	TaqPath™ COVID-19 CE-IVD RT-PCR Kit	ZETA
MG946	2021-03-25	POCOS DE CALDAS	POUSO ALEGRE	TaqPath™ COVID-19 CE-IVD RT-PCR Kit	GAMMA
MG947	2021-03-25	ITAJUBA	POUSO ALEGRE	TaqPath™ COVID-19 CE-IVD RT-PCR Kit	OTHERS
MG948	2021-03-25	BELO HORIZONTE	POUSO ALEGRE	TaqPath™ COVID-19 CE-IVD RT-PCR Kit	GAMMA
MG949	2021-03-25	BELO HORIZONTE	POUSO ALEGRE	TaqPath™ COVID-19 CE-IVD RT-PCR Kit	GAMMA
MG950	2021-03-25	BELO HORIZONTE	POUSO ALEGRE	TaqPath™ COVID-19 CE-IVD RT-PCR Kit	ZETA
MG951	2021-03-25	BELO HORIZONTE	POUSO ALEGRE	TaqPath™ COVID-19 CE-IVD RT-PCR Kit	GAMMA
MG952	2021-03-25	BELO HORIZONTE	POUSO ALEGRE	TaqPath™ COVID-19 CE-IVD RT-PCR Kit	GAMMA
MG953	2021-03-25	BELO HORIZONTE	POUSO ALEGRE	TaqPath™ COVID-19 CE-IVD RT-PCR Kit	GAMMA
MG954	2021-03-25	BELO HORIZONTE	POUSO ALEGRE	TaqPath™ COVID-19 CE-IVD RT-PCR Kit	ALPHA
MG955	2021-03-25	SABINOPOLIS	POUSO ALEGRE	TaqPath™ COVID-19 CE-IVD RT-PCR Kit	GAMMA
MG956	2021-03-25	SABINOPOLIS	POUSO ALEGRE	TaqPath™ COVID-19 CE-IVD RT-PCR Kit	GAMMA
MG957	2021-03-25	SERRA AZUL DE MINAS	MONTES CLAROS	TaqPath™ COVID-19 CE-IVD RT-PCR Kit	OTHERS
MG958	2021-03-25	SERRO	BELO HORIZONTE	TaqPath™ COVID-19 CE-IVD RT-PCR Kit	OTHERS
MG959	2021-03-25	SERRO	BELO HORIZONTE	TaqPath™ COVID-19 CE-IVD RT-PCR Kit	OTHERS
MG960	2021-03-26	NOVA SERRANA	DIVINOPOLIS	CDC KIT	GAMMA
MG961	2021-03-26	SAO JOAO DEL REI	SAO JOAO DEL REI	CDC KIT	GAMMA
MG962	2021-03-26	RIO CASCA	PONTE NOVA	CDC KIT	GAMMA
MG963	2021-03-26	RIO CASCA	PONTE NOVA	CDC KIT	GAMMA
MG964	2021-03-26	CONSELHEIRO LAFAIETE	BARBACENA	CDC KIT	GAMMA
MG965	2021-03-26	CONSELHEIRO LAFAIETE	BARBACENA	CDC KIT	ZETA
MG966	2021-03-26	CONSELHEIRO LAFAIETE	BARBACENA	CDC KIT	ALPHA
MG967	2021-03-26	CONSELHEIRO LAFAIETE	BARBACENA	CDC KIT	GAMMA
MG968	2021-03-26	CONSELHEIRO LAFAIETE	BARBACENA	CDC KIT	ZETA
MG969	2021-03-26	COMENDADOR GOMES	BELO HORIZONTE	TaqPath™ COVID-19 CE-IVD RT-PCR Kit	GAMMA
MG970	2021-03-26	VESPASIANO	BELO HORIZONTE	TaqPath™ COVID-19 CE-IVD RT-PCR Kit	GAMMA
MG971	2021-03-26	BRUMADINHO	BELO HORIZONTE	TaqPath™ COVID-19 CE-IVD RT-PCR Kit	GAMMA
MG972	2021-03-26	PESCADOR	BELO HORIZONTE	TaqPath™ COVID-19 CE-IVD RT-PCR Kit	GAMMA
MG973	2021-03-26	FRANCISCOPOLIS	BELO HORIZONTE	TaqPath™ COVID-19 CE-IVD RT-PCR Kit	GAMMA
MG974	2021-03-26	POTE	BELO HORIZONTE	TaqPath™ COVID-19 CE-IVD RT-PCR Kit	GAMMA
MG975	2021-03-26	NOVA MODICA	UBERABA	TaqPath™ COVID-19 CE-IVD RT-PCR Kit	GAMMA
MG976	2021-03-26	ITAJUBA	BELO HORIZONTE	TaqPath™ COVID-19 CE-IVD RT-PCR Kit	ALPHA
MG977	2021-03-26	ITAJUBA	BELO HORIZONTE	TaqPath™ COVID-19 CE-IVD RT-PCR Kit	ALPHA
MG978	2021-03-26	ITAJUBA	TEOFILO OTONI	TaqPath™ COVID-19 CE-IVD RT-PCR Kit	ALPHA
MG979	2021-03-26	ITAJUBA	TEOFILO OTONI	TaqPath™ COVID-19 CE-IVD RT-PCR Kit	ALPHA
MG980	2021-03-26	ITAJUBA	TEOFILO OTONI	TaqPath™ COVID-19 CE-IVD RT-PCR Kit	ALPHA
MG981	2021-03-26	ITAJUBA	TEOFILO OTONI	TaqPath™ COVID-19 CE-IVD RT-PCR Kit	ALPHA
MG982	2021-03-26	ITAJUBA	UBERLANDIA	TaqPath™ COVID-19 CE-IVD RT-PCR Kit	GAMMA
MG983	2021-03-26	ITAJUBA	PONTE NOVA	TaqPath™ COVID-19 CE-IVD RT-PCR Kit	GAMMA
MG984	2021-03-26	ITAJUBA	DIAMANTINA	TaqPath™ COVID-19 CE-IVD RT-PCR Kit	ALPHA
MG985	2021-03-26	ENTRE RIOS DE MINAS	PATOS DE MINAS	TaqPath™ COVID-19 CE-IVD RT-PCR Kit	GAMMA
MG986	2021-03-26	BELO HORIZONTE	PATOS DE MINAS	TaqPath™ COVID-19 CE-IVD RT-PCR Kit	GAMMA
MG987	2021-03-26	BELO HORIZONTE	POUSO ALEGRE	TaqPath™ COVID-19 CE-IVD RT-PCR Kit	GAMMA
MG988	2021-03-26	BELO HORIZONTE	POUSO ALEGRE	TaqPath™ COVID-19 CE-IVD RT-PCR Kit	GAMMA
MG989	2021-03-26	BELO HORIZONTE	POUSO ALEGRE	TaqPath™ COVID-19 CE-IVD RT-PCR Kit	GAMMA
MG990	2021-03-26	BELO HORIZONTE	POUSO ALEGRE	TaqPath™ COVID-19 CE-IVD RT-PCR Kit	GAMMA
MG991	2021-03-26	BELO HORIZONTE	POUSO ALEGRE	TaqPath™ COVID-19 CE-IVD RT-PCR Kit	ZETA
MG992	2021-03-26	BELO HORIZONTE	POUSO ALEGRE	TaqPath™ COVID-19 CE-IVD RT-PCR Kit	GAMMA
MG993	2021-03-26	N.I.	POUSO ALEGRE	TaqPath™ COVID-19 CE-IVD RT-PCR Kit	GAMMA
MG994	2021-03-26	VICOSA	POUSO ALEGRE	TaqPath™ COVID-19 CE-IVD RT-PCR Kit	GAMMA
MG995	2021-03-26	SERRO	POUSO ALEGRE	TaqPath™ COVID-19 CE-IVD RT-PCR Kit	GAMMA
MG996	2021-03-26	PATOS DE MINAS	SAO JOAO DEL REI	TaqPath™ COVID-19 CE-IVD RT-PCR Kit	ALPHA
MG997	2021-03-26	PATOS DE MINAS	BELO HORIZONTE	TaqPath™ COVID-19 CE-IVD RT-PCR Kit	OTHERS
MG998	2021-03-27	JOAO MONLEVADE	ITABIRA	CDC KIT	GAMMA
MG999	2021-03-27	MONTES CLAROS	MONTES CLAROS	CDC KIT	GAMMA
MG1000	2021-03-27	BETIM	BELO HORIZONTE	CDC KIT	GAMMA
MG1001	2021-03-27	MANHUACU	MANHUAÇU	CDC KIT	ALPHA
MG1002	2021-03-27	BELO HORIZONTE	BELO HORIZONTE	CDC KIT	GAMMA
MG1003	2021-03-27	TIMOTEO	CORONEL FABRICIANO	TaqPath™ COVID-19 CE-IVD RT-PCR Kit	OTHERS
MG1004	2021-03-27	NAQUE	CORONEL FABRICIANO	TaqPath™ COVID-19 CE-IVD RT-PCR Kit	GAMMA
MG1005	2021-03-27	ACUCENA	CORONEL FABRICIANO	TaqPath™ COVID-19 CE-IVD RT-PCR Kit	GAMMA
MG1006	2021-03-27	SANTANA DO PARAISO	CORONEL FABRICIANO	TaqPath™ COVID-19 CE-IVD RT-PCR Kit	ALPHA
MG1007	2021-03-27	CONCEICAO DAS ALAGOAS	UBERABA	TaqPath™ COVID-19 CE-IVD RT-PCR Kit	GAMMA
MG1008	2021-03-27	CONCEICAO DAS ALAGOAS	UBERABA	TaqPath™ COVID-19 CE-IVD RT-PCR Kit	GAMMA
MG1009	2021-03-27	SANTA JULIANA	UBERABA	TaqPath™ COVID-19 CE-IVD RT-PCR Kit	GAMMA
MG1010	2021-03-27	CAMPOS ALTOS	UBERABA	TaqPath™ COVID-19 CE-IVD RT-PCR Kit	GAMMA
MG1011	2021-03-27	LIMEIRA DO OESTE	UBERABA	TaqPath™ COVID-19 CE-IVD RT-PCR Kit	GAMMA
MG1012	2021-03-27	SANTA VITORIA	ITUIUTABA	TaqPath™ COVID-19 CE-IVD RT-PCR Kit	GAMMA
MG1013	2021-03-27	SANTA VITORIA	ITUIUTABA	TaqPath™ COVID-19 CE-IVD RT-PCR Kit	GAMMA
MG1014	2021-03-27	CAMPOS ALTOS	UBERABA	TaqPath™ COVID-19 CE-IVD RT-PCR Kit	ALPHA
MG1015	2021-03-27	SAO JOAO DEL REI	MANHUAÇU	CDC KIT	GAMMA
MG1016	2021-03-27	SAO JOAO DEL REI	MANHUAÇU	CDC KIT	ALPHA
MG1017	2021-03-27	SAO JOAO DEL REI	MANHUAÇU	CDC KIT	GAMMA
MG1018	2021-03-27	ESPERA FELIZ	MANHUAÇU	CDC KIT	ZETA
MG1019	2021-03-27	ESPERA FELIZ	SAO JOAO DEL REI	TaqPath™ COVID-19 CE-IVD RT-PCR Kit	GAMMA
MG1020	2021-03-27	ESPERA FELIZ	SAO JOAO DEL REI	TaqPath™ COVID-19 CE-IVD RT-PCR Kit	GAMMA
MG1021	2021-03-27	ESPERA FELIZ	SAO JOAO DEL REI	TaqPath™ COVID-19 CE-IVD RT-PCR Kit	OTHERS
MG1022	2021-03-28	LAGOA DA PRATA	DIVINOPOLIS	CDC KIT	GAMMA
MG1023	2021-03-28	BETIM	CORONEL FABRICIANO	TaqPath™ COVID-19 CE-IVD RT-PCR Kit	GAMMA
MG1024	2021-03-28	CARATINGA	PATOS DE MINAS	TaqPath™ COVID-19 CE-IVD RT-PCR Kit	GAMMA
MG1025	2021-03-28	TIRADENTES	SAO JOAO DEL REI	TaqPath™ COVID-19 CE-IVD RT-PCR Kit	GAMMA
MG1026	2021-03-28	SAO JOAO DEL REI	SAO JOAO DEL REI	TaqPath™ COVID-19 CE-IVD RT-PCR Kit	GAMMA
MG1027	2021-03-28	SANTA CRUZ DE MINAS	SAO JOAO DEL REI	TaqPath™ COVID-19 CE-IVD RT-PCR Kit	GAMMA
MG1028	2021-03-28	SANTA CRUZ DE MINAS	SAO JOAO DEL REI	TaqPath™ COVID-19 CE-IVD RT-PCR Kit	GAMMA
MG1029	2021-03-28	PATOS DE MINAS	BELO HORIZONTE	CDC KIT	OTHERS
MG1030	2021-03-29	MONTES CLAROS	MONTES CLAROS	CDC KIT	GAMMA
MG1031	2021-03-29	FORTUNA DE MINAS	SETE LAGOAS	CDC KIT	GAMMA
MG1032	2021-03-29	PIRANGA	BARBACENA	CDC KIT	GAMMA
MG1033	2021-03-29	FELIXLANDIA	SETE LAGOAS	CDC KIT	GAMMA
MG1034	2021-03-29	FELIXLANDIA	GOVERNADOR VALADARES	CDC KIT	ALPHA
MG1035	2021-03-29	AIMORES	GOVERNADOR VALADARES	CDC KIT	GAMMA
MG1036	2021-03-29	SAO JOAO EVANGELISTA	GOVERNADOR VALADARES	CDC KIT	GAMMA
MG1037	2021-03-29	SAO JOAO EVANGELISTA	GOVERNADOR VALADARES	CDC KIT	GAMMA
MG1038	2021-03-29	SAO JOAO EVANGELISTA	GOVERNADOR VALADARES	CDC KIT	GAMMA
MG1039	2021-03-29	SAO JOAO EVANGELISTA	BELO HORIZONTE	CDC KIT	GAMMA
MG1040	2021-03-29	JABOTICATUBAS	ITABIRA	CDC KIT	ALPHA
MG1041	2021-03-29	JABOTICATUBAS	PONTE NOVA	CDC KIT	ZETA
MG1042	2021-03-29	BELA VISTA DE MINAS	SETE LAGOAS	CDC KIT	GAMMA
MG1043	2021-03-29	RIO DOCE	LEOPOLDINA	CDC KIT	GAMMA
MG1044	2021-03-29	RIO DOCE	BELO HORIZONTE	TaqPath™ COVID-19 CE-IVD RT-PCR Kit	GAMMA
MG1045	2021-03-29	PRUDENTE DE MORAIS	BELO HORIZONTE	TaqPath™ COVID-19 CE-IVD RT-PCR Kit	GAMMA
MG1046	2021-03-29	PRUDENTE DE MORAIS	BELO HORIZONTE	TaqPath™ COVID-19 CE-IVD RT-PCR Kit	GAMMA
MG1047	2021-03-29	CATAGUASES	BELO HORIZONTE	TaqPath™ COVID-19 CE-IVD RT-PCR Kit	GAMMA
MG1048	2021-03-29	OURO VERDE DE MINAS	BELO HORIZONTE	TaqPath™ COVID-19 CE-IVD RT-PCR Kit	GAMMA
MG1049	2021-03-29	ITAUNA	TEOFILO OTONI	TaqPath™ COVID-19 CE-IVD RT-PCR Kit	ZETA
MG1050	2021-03-29	SAO JOAO DEL REI	DIVINOPOLIS	TaqPath™ COVID-19 CE-IVD RT-PCR Kit	ZETA
MG1051	2021-03-29	SAO JOAO DEL REI	UBERLANDIA	TaqPath™ COVID-19 CE-IVD RT-PCR Kit	GAMMA
MG1052	2021-03-29	SANTA CRUZ DE MINAS	SAO JOAO DEL REI	TaqPath™ COVID-19 CE-IVD RT-PCR Kit	GAMMA
MG1053	2021-03-29	SAO JOAO DEL REI	SAO JOAO DEL REI	TaqPath™ COVID-19 CE-IVD RT-PCR Kit	GAMMA
MG1054	2021-03-29	PIUMHI	SAO JOAO DEL REI	TaqPath™ COVID-19 CE-IVD RT-PCR Kit	GAMMA
MG1055	2021-03-29	PIUMHI	SAO JOAO DEL REI	TaqPath™ COVID-19 CE-IVD RT-PCR Kit	GAMMA
MG1056	2021-03-29	MONTE SANTO DE MINAS	PASSOS	TaqPath™ COVID-19 CE-IVD RT-PCR Kit	GAMMA
MG1057	2021-03-29	MONTE SANTO DE MINAS	PASSOS	TaqPath™ COVID-19 CE-IVD RT-PCR Kit	GAMMA
MG1058	2021-03-29	CAMPINA VERDE	PASSOS	TaqPath™ COVID-19 CE-IVD RT-PCR Kit	GAMMA
MG1059	2021-03-29	CAMPINA VERDE	PASSOS	TaqPath™ COVID-19 CE-IVD RT-PCR Kit	GAMMA
MG1060	2021-03-29	ENTRE RIOS DE MINAS	ITUIUTABA	TaqPath™ COVID-19 CE-IVD RT-PCR Kit	GAMMA
MG1061	2021-03-29	CAMPINA VERDE	ITUIUTABA	TaqPath™ COVID-19 CE-IVD RT-PCR Kit	GAMMA
MG1062	2021-03-29	BELO HORIZONTE	SETE LAGOAS	CDC KIT	OTHERS
MG1063	2021-03-29	BELO HORIZONTE	BELO HORIZONTE	CDC KIT	OTHERS
MG1064	2021-03-29	BELO HORIZONTE	PONTE NOVA	CDC KIT	OTHERS
MG1065	2021-03-29	BELO HORIZONTE	SETE LAGOAS	CDC KIT	OTHERS
MG1066	2021-03-29	BELO HORIZONTE	SAO JOAO DEL REI	TaqPath™ COVID-19 CE-IVD RT-PCR Kit	OTHERS
MG1067	2021-03-29	N.I.	ITUIUTABA	TaqPath™ COVID-19 CE-IVD RT-PCR Kit	OTHERS
MG1068	2021-03-30	JUIZ DE FORA	JUIZ DE FORA	CDC KIT	GAMMA
MG1069	2021-03-30	JUIZ DE FORA	JUIZ DE FORA	CDC KIT	GAMMA
MG1070	2021-03-30	JUIZ DE FORA	JUIZ DE FORA	CDC KIT	GAMMA
MG1071	2021-03-30	JUIZ DE FORA	JUIZ DE FORA	CDC KIT	GAMMA
MG1072	2021-03-30	JUIZ DE FORA	JUIZ DE FORA	CDC KIT	GAMMA
MG1073	2021-03-30	JUIZ DE FORA	JUIZ DE FORA	CDC KIT	GAMMA
MG1074	2021-03-30	JUIZ DE FORA	BELO HORIZONTE	TaqPath™ COVID-19 CE-IVD RT-PCR Kit	GAMMA
MG1075	2021-03-30	PEDRO LEOPOLDO	BELO HORIZONTE	TaqPath™ COVID-19 CE-IVD RT-PCR Kit	GAMMA
MG1076	2021-03-30	NOVA LIMA	BARBACENA	TaqPath™ COVID-19 CE-IVD RT-PCR Kit	GAMMA
MG1077	2021-03-30	BARBACENA	UBERABA	TaqPath™ COVID-19 CE-IVD RT-PCR Kit	GAMMA
MG1078	2021-03-30	VERISSIMO	PONTE NOVA	TaqPath™ COVID-19 CE-IVD RT-PCR Kit	GAMMA
MG1079	2021-03-30	SAO JOAO DEL REI	PONTE NOVA	TaqPath™ COVID-19 CE-IVD RT-PCR Kit	GAMMA
MG1080	2021-03-30	SAO JOAO DEL REI	PONTE NOVA	TaqPath™ COVID-19 CE-IVD RT-PCR Kit	GAMMA
MG1081	2021-03-30	SANTA CRUZ DE MINAS	SAO JOAO DEL REI	TaqPath™ COVID-19 CE-IVD RT-PCR Kit	GAMMA
MG1082	2021-03-30	PONTE NOVA	SAO JOAO DEL REI	TaqPath™ COVID-19 CE-IVD RT-PCR Kit	GAMMA
MG1083	2021-03-30	VICOSA	SAO JOAO DEL REI	TaqPath™ COVID-19 CE-IVD RT-PCR Kit	GAMMA
MG1084	2021-03-31	VICOSA	UBERLANDIA	TaqPath™ COVID-19 CE-IVD RT-PCR Kit	GAMMA
MG1085	2021-03-31	N.I.	PIRAPORA	CDC KIT	GAMMA
MG1086	2021-03-31	VARZEA DA PALMA	PIRAPORA	CDC KIT	GAMMA
MG1087	2021-04-01	VARZEA DA PALMA	PASSOS	TaqPath™ COVID-19 CE-IVD RT-PCR Kit	GAMMA
MG1088	2021-04-01	MONTE SANTO DE MINAS	PASSOS	TaqPath™ COVID-19 CE-IVD RT-PCR Kit	GAMMA
MG1089	2021-04-01	MONTE SANTO DE MINAS	PASSOS	TaqPath™ COVID-19 CE-IVD RT-PCR Kit	OTHERS
MG1090	2021-04-01	MONTE SANTO DE MINAS	PASSOS	TaqPath™ COVID-19 CE-IVD RT-PCR Kit	OTHERS
MG1091	2021-04-02	MONTE SANTO DE MINAS	POUSO ALEGRE	CDC KIT	GAMMA
MG1092	2021-04-02	CAMBUI	POUSO ALEGRE	CDC KIT	GAMMA
MG1093	2021-04-02	POCOS DE CALDAS	POUSO ALEGRE	CDC KIT	GAMMA
MG1094	2021-04-02	POCOS DE CALDAS	POUSO ALEGRE	CDC KIT	GAMMA
MG1095	2021-04-02	POCOS DE CALDAS	POUSO ALEGRE	CDC KIT	GAMMA
MG1096	2021-04-02	POCOS DE CALDAS	POUSO ALEGRE	CDC KIT	GAMMA
MG1097	2021-04-02	POCOS DE CALDAS	POUSO ALEGRE	CDC KIT	GAMMA
MG1098	2021-04-02	POCOS DE CALDAS	POUSO ALEGRE	CDC KIT	GAMMA
MG1099	2021-04-02	POCOS DE CALDAS	POUSO ALEGRE	CDC KIT	GAMMA
MG1100	2021-04-02	POCOS DE CALDAS	POUSO ALEGRE	CDC KIT	GAMMA
MG1101	2021-04-02	POCOS DE CALDAS	POUSO ALEGRE	CDC KIT	GAMMA
MG1102	2021-04-03	POCOS DE CALDAS	POUSO ALEGRE	CDC KIT	GAMMA
MG1103	2021-04-03	CAMBUI	POUSO ALEGRE	CDC KIT	GAMMA
MG1104	2021-04-03	SANTA RITA DO SAPUCAI	POUSO ALEGRE	CDC KIT	GAMMA
MG1105	2021-04-03	POCOS DE CALDAS	POUSO ALEGRE	CDC KIT	GAMMA
MG1106	2021-04-03	POCOS DE CALDAS	SETE LAGOAS	CDC KIT	GAMMA
MG1107	2021-04-03	FELIXLANDIA	SETE LAGOAS	CDC KIT	GAMMA
MG1108	2021-04-03	FELIXLANDIA	VARGINHA	CDC KIT	GAMMA
MG1109	2021-04-04	COQUEIRAL	SETE LAGOAS	CDC KIT	ALPHA
MG1110	2021-04-04	FELIXLANDIA	SETE LAGOAS	CDC KIT	GAMMA
MG1111	2021-04-04	FELIXLANDIA	LEOPOLDINA	CDC KIT	GAMMA
MG1112	2021-04-04	RECREIO	LEOPOLDINA	CDC KIT	GAMMA
MG1113	2021-04-04	CATAGUASES	LEOPOLDINA	CDC KIT	ZETA
MG1114	2021-04-04	ALEM PARAIBA	PONTE NOVA	TaqPath™ COVID-19 CE-IVD RT-PCR Kit	GAMMA
MG1115	2021-04-04	ALEM PARAIBA	LEOPOLDINA	CDC KIT	OTHERS
MG1116	2021-04-05	PONTE NOVA	VARGINHA	CDC KIT	GAMMA
MG1117	2021-04-05	SAO LOURENCO	VARGINHA	CDC KIT	GAMMA
MG1118	2021-04-05	SAO LOURENCO	VARGINHA	CDC KIT	GAMMA
MG1119	2021-04-05	SAO LOURENCO	VARGINHA	CDC KIT	GAMMA
MG1120	2021-04-05	SAO LOURENCO	VARGINHA	CDC KIT	GAMMA
MG1121	2021-04-05	SAO LOURENCO	VARGINHA	CDC KIT	GAMMA
MG1122	2021-04-05	SAO LOURENCO	VARGINHA	CDC KIT	GAMMA
MG1123	2021-04-05	SAO LOURENCO	VARGINHA	CDC KIT	GAMMA
MG1124	2021-04-05	SAO LOURENCO	VARGINHA	CDC KIT	GAMMA
MG1125	2021-04-05	SAO LOURENCO	VARGINHA	CDC KIT	GAMMA
MG1126	2021-04-05	SAO LOURENCO	VARGINHA	CDC KIT	GAMMA
MG1127	2021-04-05	SAO LOURENCO	VARGINHA	CDC KIT	GAMMA
MG1128	2021-04-05	SAO LOURENCO	VARGINHA	CDC KIT	GAMMA
MG1129	2021-04-05	SAO LOURENCO	VARGINHA	CDC KIT	GAMMA
MG1130	2021-04-05	ITANHANDU	VARGINHA	CDC KIT	GAMMA
MG1131	2021-04-05	ITANHANDU	PONTE NOVA	CDC KIT	GAMMA
MG1132	2021-04-05	RAUL SOARES	MANHUAÇU	CDC KIT	ZETA
MG1133	2021-04-05	MANHUACU	SETE LAGOAS	CDC KIT	ALPHA
MG1134	2021-04-05	FELIXLANDIA	SETE LAGOAS	CDC KIT	GAMMA
MG1135	2021-04-05	FELIXLANDIA	SETE LAGOAS	CDC KIT	GAMMA
MG1136	2021-04-05	FELIXLANDIA	SETE LAGOAS	CDC KIT	GAMMA
MG1137	2021-04-05	FELIXLANDIA	SETE LAGOAS	CDC KIT	GAMMA
MG1138	2021-04-05	FELIXLANDIA	SETE LAGOAS	CDC KIT	GAMMA
MG1139	2021-04-05	FELIXLANDIA	GOVERNADOR VALADARES	CDC KIT	GAMMA
MG1140	2021-04-05	GOVERNADOR VALADARES	LEOPOLDINA	CDC KIT	GAMMA
MG1141	2021-04-05	LEOPOLDINA	JUIZ DE FORA	CDC KIT	ALPHA
MG1142	2021-04-05	JUIZ DE FORA	JUIZ DE FORA	CDC KIT	GAMMA
MG1143	2021-04-05	JUIZ DE FORA	JUIZ DE FORA	CDC KIT	GAMMA
MG1144	2021-04-05	JUIZ DE FORA	JUIZ DE FORA	CDC KIT	GAMMA
MG1145	2021-04-05	JUIZ DE FORA	LEOPOLDINA	CDC KIT	ALPHA
MG1146	2021-04-05	ALEM PARAIBA	LEOPOLDINA	CDC KIT	ZETA
MG1147	2021-04-05	CATAGUASES	JUIZ DE FORA	CDC KIT	GAMMA
MG1148	2021-04-05	JUIZ DE FORA	JUIZ DE FORA	CDC KIT	GAMMA
MG1149	2021-04-05	JUIZ DE FORA	JUIZ DE FORA	CDC KIT	GAMMA
MG1150	2021-04-05	JUIZ DE FORA	JUIZ DE FORA	CDC KIT	GAMMA
MG1151	2021-04-05	JUIZ DE FORA	JUIZ DE FORA	CDC KIT	GAMMA
MG1152	2021-04-05	BETIM	BELO HORIZONTE	CDC KIT	GAMMA
MG1153	2021-04-05	BETIM	BELO HORIZONTE	CDC KIT	GAMMA
MG1154	2021-04-05	BETIM	BELO HORIZONTE	CDC KIT	GAMMA
MG1155	2021-04-05	BETIM	BELO HORIZONTE	CDC KIT	GAMMA
MG1156	2021-04-05	BETIM	BELO HORIZONTE	CDC KIT	GAMMA
MG1157	2021-04-05	BETIM	BELO HORIZONTE	CDC KIT	GAMMA
MG1158	2021-04-05	BETIM	BELO HORIZONTE	CDC KIT	GAMMA
MG1159	2021-04-05	BETIM	BELO HORIZONTE	CDC KIT	GAMMA
MG1160	2021-04-05	FUNILANDIA	SETE LAGOAS	CDC KIT	GAMMA
MG1161	2021-04-05	CONSELHEIRO LAFAIETE	BARBACENA	CDC KIT	GAMMA
MG1162	2021-04-05	CONSELHEIRO LAFAIETE	BARBACENA	CDC KIT	GAMMA
MG1163	2021-04-05	CONSELHEIRO LAFAIETE	BARBACENA	CDC KIT	GAMMA
MG1164	2021-04-05	COQUEIRAL	VARGINHA	CDC KIT	ALPHA
MG1165	2021-04-05	COQUEIRAL	VARGINHA	CDC KIT	GAMMA
MG1166	2021-04-06	MONTES CLAROS	MONTES CLAROS	CDC KIT	GAMMA
MG1167	2021-04-06	BELO HORIZONTE	VARGINHA	CDC KIT	GAMMA
MG1168	2021-04-06	SAO LOURENCO	MONTES CLAROS	CDC KIT	GAMMA
MG1169	2021-04-06	MONTES CLAROS	MONTES CLAROS	CDC KIT	GAMMA
MG1170	2021-04-06	MONTES CLAROS	MONTES CLAROS	CDC KIT	GAMMA
MG1171	2021-04-06	MONTES CLAROS	MONTES CLAROS	CDC KIT	GAMMA
MG1172	2021-04-06	MONTES CLAROS	MONTES CLAROS	CDC KIT	GAMMA
MG1173	2021-04-06	MONTES CLAROS	MONTES CLAROS	CDC KIT	GAMMA
MG1174	2021-04-06	MONTES CLAROS	MONTES CLAROS	CDC KIT	GAMMA
MG1175	2021-04-06	MONTES CLAROS	MONTES CLAROS	CDC KIT	GAMMA
MG1176	2021-04-06	MONTES CLAROS	MONTES CLAROS	CDC KIT	GAMMA
MG1177	2021-04-06	MONTES CLAROS	MONTES CLAROS	CDC KIT	GAMMA
MG1178	2021-04-06	MONTES CLAROS	MONTES CLAROS	CDC KIT	GAMMA
MG1179	2021-04-06	MONTES CLAROS	MONTES CLAROS	CDC KIT	GAMMA
MG1180	2021-04-06	MONTES CLAROS	MONTES CLAROS	CDC KIT	GAMMA
MG1181	2021-04-06	MONTES CLAROS	GOVERNADOR VALADARES	CDC KIT	GAMMA
MG1182	2021-04-06	GOVERNADOR VALADARES	GOVERNADOR VALADARES	CDC KIT	GAMMA
MG1183	2021-04-06	GOVERNADOR VALADARES	GOVERNADOR VALADARES	CDC KIT	GAMMA
MG1184	2021-04-06	GOVERNADOR VALADARES	GOVERNADOR VALADARES	CDC KIT	GAMMA
MG1185	2021-04-06	GOVERNADOR VALADARES	GOVERNADOR VALADARES	CDC KIT	GAMMA
MG1186	2021-04-06	GOVERNADOR VALADARES	GOVERNADOR VALADARES	CDC KIT	GAMMA
MG1187	2021-04-06	GOVERNADOR VALADARES	GOVERNADOR VALADARES	CDC KIT	GAMMA
MG1188	2021-04-06	GOVERNADOR VALADARES	GOVERNADOR VALADARES	CDC KIT	GAMMA
MG1189	2021-04-06	GOVERNADOR VALADARES	GOVERNADOR VALADARES	CDC KIT	ZETA
MG1190	2021-04-06	GOVERNADOR VALADARES	GOVERNADOR VALADARES	CDC KIT	GAMMA
MG1191	2021-04-06	GOVERNADOR VALADARES	GOVERNADOR VALADARES	CDC KIT	GAMMA
MG1192	2021-04-06	GOVERNADOR VALADARES	GOVERNADOR VALADARES	CDC KIT	ALPHA
MG1193	2021-04-06	GOVERNADOR VALADARES	GOVERNADOR VALADARES	CDC KIT	ALPHA
MG1194	2021-04-06	GOVERNADOR VALADARES	DIVINOPOLIS	CDC KIT	GAMMA
MG1195	2021-04-06	DIVINOPOLIS	GOVERNADOR VALADARES	CDC KIT	GAMMA
MG1196	2021-04-06	GOVERNADOR VALADARES	PONTE NOVA	TaqPath™ COVID-19 CE-IVD RT-PCR Kit	GAMMA
MG1197	2021-04-06	PONTE NOVA	BELO HORIZONTE	CDC KIT	OTHERS
MG1198	2021-04-07	VICOSA	PONTE NOVA	TaqPath™ COVID-19 CE-IVD RT-PCR Kit	GAMMA
MG1199	2021-04-07	PONTE NOVA	PONTE NOVA	TaqPath™ COVID-19 CE-IVD RT-PCR Kit	GAMMA
MG1200	2021-04-08	VICOSA	PONTE NOVA	TaqPath™ COVID-19 CE-IVD RT-PCR Kit	GAMMA
MG1201	2021-04-08	VICOSA	PONTE NOVA	TaqPath™ COVID-19 CE-IVD RT-PCR Kit	GAMMA
MG1202	2021-04-08	VICOSA	PONTE NOVA	TaqPath™ COVID-19 CE-IVD RT-PCR Kit	GAMMA
MG1203	2021-04-09	CAETE	ITABIRA	CDC KIT	GAMMA
MG1204	2021-04-09	FERROS	DIVINOPOLIS	CDC KIT	GAMMA
MG1205	2021-04-09	MARTINHO CAMPOS	SETE LAGOAS	CDC KIT	GAMMA
MG1206	2021-04-09	SETE LAGOAS	SETE LAGOAS	CDC KIT	GAMMA
MG1207	2021-04-09	SETE LAGOAS	SETE LAGOAS	CDC KIT	GAMMA
MG1208	2021-04-09	SETE LAGOAS	SETE LAGOAS	CDC KIT	GAMMA
MG1209	2021-04-09	SETE LAGOAS	SETE LAGOAS	CDC KIT	GAMMA
MG1210	2021-04-09	SETE LAGOAS	BELO HORIZONTE	CDC KIT	OTHERS
MG1211	2021-04-10	BELO HORIZONTE	BELO HORIZONTE	CDC KIT	GAMMA
MG1212	2021-04-10	SETE LAGOAS	SETE LAGOAS	CDC KIT	GAMMA
MG1213	2021-04-10	JENIPAPO DE MINAS	DIAMANTINA	CDC KIT	GAMMA
MG1214	2021-04-10	JENIPAPO DE MINAS	DIAMANTINA	CDC KIT	GAMMA
MG1215	2021-04-10	JENIPAPO DE MINAS	DIAMANTINA	TaqPath™ COVID-19 CE-IVD RT-PCR Kit	OTHERS
MG1216	2021-04-11	MARTINHO CAMPOS	DIVINOPOLIS	CDC KIT	GAMMA
MG1217	2021-04-11	SETE LAGOAS	SETE LAGOAS	CDC KIT	GAMMA
MG1218	2021-04-11	SAO PEDRO DOS FERROS	PONTE NOVA	CDC KIT	GAMMA
MG1219	2021-04-11	SAO PEDRO DOS FERROS	PONTE NOVA	CDC KIT	GAMMA
MG1220	2021-04-11	SAO PEDRO DOS FERROS	PONTE NOVA	CDC KIT	GAMMA
MG1221	2021-04-11	SAO PEDRO DOS FERROS	PONTE NOVA	CDC KIT	GAMMA
MG1222	2021-04-11	SAO PEDRO DOS FERROS	PONTE NOVA	CDC KIT	GAMMA
MG1223	2021-04-12	ARACAI	SETE LAGOAS	CDC KIT	GAMMA
MG1224	2021-04-12	CAETE	BELO HORIZONTE	CDC KIT	GAMMA
MG1225	2021-04-12	CAETE	SETE LAGOAS	CDC KIT	GAMMA
MG1226	2021-04-12	FORTUNA DE MINAS	SETE LAGOAS	CDC KIT	GAMMA
MG1227	2021-04-12	FORTUNA DE MINAS	PONTE NOVA	CDC KIT	GAMMA
MG1228	2021-04-12	SAO PEDRO DOS FERROS	PONTE NOVA	CDC KIT	GAMMA
MG1229	2021-04-12	SAO PEDRO DOS FERROS	PONTE NOVA	CDC KIT	GAMMA
MG1230	2021-04-12	SAO PEDRO DOS FERROS	DIVINOPOLIS	CDC KIT	ALPHA
MG1231	2021-04-12	SAO PEDRO DOS FERROS	PONTE NOVA	CDC KIT	GAMMA
MG1232	2021-04-12	CARMO DA MATA	BELO HORIZONTE	TaqPath™ COVID-19 CE-IVD RT-PCR Kit	OTHERS
MG1233	2021-04-12	TEIXEIRAS	PONTE NOVA	TaqPath™ COVID-19 CE-IVD RT-PCR Kit	OTHERS
MG1234	2021-04-26	PARACATU	UNAI	TaqPath™ COVID-19 CE-IVD RT-PCR Kit	ALPHA
MG1235	2021-04-26	PARACATU	UNAI	TaqPath™ COVID-19 CE-IVD RT-PCR Kit	GAMMA
MG1236	2021-04-27	PARACATU	UNAI	TaqPath™ COVID-19 CE-IVD RT-PCR Kit	GAMMA
MG1237	2021-04-27	PARACATU	UNAI	TaqPath™ COVID-19 CE-IVD RT-PCR Kit	GAMMA
MG1238	2021-04-27	PARACATU	UNAI	TaqPath™ COVID-19 CE-IVD RT-PCR Kit	GAMMA
MG1239	2021-04-27	PARACATU	UNAI	TaqPath™ COVID-19 CE-IVD RT-PCR Kit	GAMMA
MG1240	2021-04-27	PARACATU	UNAI	TaqPath™ COVID-19 CE-IVD RT-PCR Kit	GAMMA
