# Supplementary material for: Monitoring the Establishment of VOC Gamma in Minas Gerais, Brazil: A Retrospective Epidemiological and Genomic Surveillance Study
Source: Viruses. 2022 Dec 9;14(12):2747. doi: 10.3390/v14122747 (PMC9781153; doi:10.3390/v14122747)
Supplement: Supplementary file 1 [file viruses-14-02747-s001.zip › viruses-2025328-supplementary/Supplementary Table S2.xlsx]

## Sheet: SUPPL. TABLE 2
Supplementary Table S2. Calculation of sample size for each of the 28 Regional Health Unit, Minas Gerais - Brazil.
RHU	Estimated population - people [2020]	Proportionality factor by population	Sample n = 1000 with 56% uniform allocation + 44% proportional	Sample for n = 1000 with 56% uniform allocation + rounding	real weight factor	uniform allocation	total sample	sample weight
ALFENAS	539145	0.0253207	11.1411	11	0.025	20	31	0.0303571
BARBACENA	506450	0.0237852	10.4655	10	0.0227273	20	30	0.0292208
BELO HORIZONTE	4458065	0.209371	92.1232	92	0.209091	20	112	0.122403
CORONEL FABRICIANO	1043624	0.0490133	21.5659	22	0.05	20	42	0.0428571
DIAMANTINA	375731	0.017646	7.76425	8	0.0181818	20	28	0.0269481
DIVINÓPOLIS	1099116	0.0516195	22.7126	23	0.0522727	20	43	0.0439935
GOVERNADOR VALADARES	1083297	0.0508765	22.3857	22	0.05	20	42	0.0428571
ITABIRA	459055	0.0215593	9.48609	9	0.0204545	20	29	0.0280844
ITUIUTABA	196747	0.00924013	4.06566	4	0.00909091	20	24	0.0224026
JANUÁRIA	609261	0.0286137	12.59	13	0.0295455	20	33	0.0326299
JUIZ DE FORA	527882	0.0247917	10.9084	11	0.025	20	31	0.0303571
LEOPOLDINA	239440	0.0112452	4.94788	5	0.0113636	20	25	0.023539
MANHUAÇU	780738	0.036667	16.1335	16	0.0363636	20	36	0.036039
MONTES CLAROS	1483405	0.0696674	30.6537	31	0.0704545	20	51	0.0530844
PASSOS	265310	0.0124602	5.48247	5	0.0113636	20	25	0.023539
PATOS DE MINAS	398873	0.0187329	8.24247	8	0.0181818	20	28	0.0269481
PEDRA AZUL	319031	0.0149831	6.59258	7	0.0159091	20	27	0.0258117
PIRAPORA	89460	0.00420145	1.84864	2	0.00454545	20	22	0.0201299
PONTE NOVA	404200	0.0189831	8.35255	8	0.0181818	20	28	0.0269481
POUSO ALEGRE	1845090	0.0866538	38.1277	38	0.0863636	20	58	0.061039
SÃO JOÃO DEL REI	219654	0.0103159	4.53902	5	0.0113636	20	25	0.023539
SETE LAGOAS	700912	0.032918	14.4839	14	0.0318182	20	34	0.0337662
TEÓFILO OTONI	613149	0.0287963	12.6704	13	0.0295455	20	33	0.0326299
UBÁ	506180	0.0237725	10.4599	10	0.0227273	20	30	0.0292208
UBERABA	1381535	0.0648831	28.5486	29	0.0659091	20	49	0.0508117
UBERLÂNDIA	419846	0.0197179	8.67586	9	0.0204545	20	29	0.0280844
UNAÍ	131672	0.00618391	2.72092	3	0.00681818	20	23	0.0212662
VARGINHA	595798	0.0279814	12.3118	12	0.0272727	20	32	0.0314935
