# Supplementary material for: Monitoring the Establishment of VOC Gamma in Minas Gerais, Brazil: A Retrospective Epidemiological and Genomic Surveillance Study
Source: Viruses. 2022 Dec 9;14(12):2747. doi: 10.3390/v14122747 (PMC9781153; doi:10.3390/v14122747)
Supplement: Supplementary file 1 [file viruses-14-02747-s001.zip › viruses-2025328-supplementary/Supplementary Table S3.xlsx]

## Sheet: SUPPL. TABLE 3
Supplementary Table S3. Clinical and Epidemiological Data.
Table 3A. Distribution of positive cases in the state of Minas Gerais over the weeks 45/2020 - 13/2021.							Table 3D. Distribution of positive cases among the 28 Regional Health Units between epidemiological weeks 45/2020 and 13/2021.
DATE		EW	GENOTYPED SAMPLES	TOTAL POSITIVE CASES	TOTAL DEATH		REGIONAL HEALTH UNITS	EPIDEMIOLOGICAL WEEK / 2020									EPIDEMIOLOGICAL WEEK / 2021
2020-11-01	2020-11-07	45		9637	189			45	46	47	48	49	50	51	52	53	1	2	3	4	5	6	7	8	9	10	11	12	13	14	15	16	17
2020-11-08	2020-11-14	46		12285	300		ALFENAS	206	249	175	258	329	309	377	334	512	884	1491	1409	1043	686	591	398	468	603	717	948	1254	1008	913	1111	672	1430
2020-11-15	2020-11-21	47		14220	228		BARBACENA	183	248	396	378	474	526	799	725	1010	1289	1110	1473	1153	844	902	703	802	988	1217	1437	1872	1629	1655	1209	1158	1010
2020-11-22	2020-11-28	48		17459	258		BELO HORIZONTE	1920	2812	3438	3523	4993	4753	6212	6714	7011	8806	14741	12018	11603	9266	10617	7581	9131	10586	8406	11149	21028	14521	17340	13319	11449	12444
2020-11-29	2020-12-05	49		25307	293		CORONEL FABRICIANO	806	828	1294	1469	2753	2493	2500	2163	1730	2133	1894	1848	1638	1479	1207	1262	1729	1937	2907	3293	4031	4353	4103	2826	2111	1541
2020-12-06	2020-12-12	50		25701	362		DIAMANTINA	70	75	92	141	224	303	247	243	221	422	619	685	622	536	566	400	478	523	741	795	936	904	796	711	512	767
2020-12-13	2020-12-19	51		29993	448		DIVINOPOLIS	458	583	785	912	1356	1248	1701	1570	1746	2749	2743	3040	2636	1767	1266	2282	1880	2128	2778	7188	1674	3567	5219	2937	3611	3253
2020-12-20	2020-12-26	52		28138	492		GOVERNADOR VALADARES	524	545	799	1253	1811	1750	1649	1061	827	982	1174	1199	1098	848	791	454	694	906	1144	1664	1933	2517	2531	2603	1802	1676
2020-12-27	2021-01-02	53		26880	438		ITABIRA	308	421	423	659	742	781	1077	1152	751	1110	1175	1224	835	870	819	452	1130	1156	1801	2542	2926	2567	2542	2068	1268	1120
2021-01-03	2021-01-09	1		38453	571		ITUIUTABA	52	68	72	132	95	118	109	99	153	317	402	430	468	371	408	532	619	665	648	710	648	604	524	463	422	457
2021-01-10	2021-01-16	2		48837	761		JANUARIA	126	136	111	195	272	322	202	218	151	245	148	236	279	138	146	157	178	249	387	691	813	631	717	458	325	337
2021-01-17	2021-01-23	3		49452	793		JUIZ DE FORA	319	655	752	1048	1475	1339	1637	1594	779	1272	1651	1599	1394	1133	966	779	397	345	3058	1253	1384	2287	1156	1568	1749	2009
2021-01-24	2021-01-30	4		43280	791		LEOPOLDINA	136	194	280	359	534	562	645	596	685	820	843	565	487	390	327	356	353	358	529	735	942	764	632	588	466	634
2021-01-31	2021-02-06	5		36889	868		MANHUACU	253	301	303	822	938	1016	1054	967	721	907	1072	1325	1292	921	817	529	695	640	927	1045	991	978	898	685	585	739
2021-02-07	2021-02-13	6		36989	953		MONTES CLAROS	721	620	468	637	774	972	1186	840	714	1042	1388	1706	1384	1367	1188	1199	1341	2053	2312	3381	3533	2982	3846	3278	1840	1706
2021-02-14	2021-02-20	7		32967	834		PASSOS	143	156	165	293	324	481	503	621	587	782	1188	1238	1118	894	860	709	548	530	751	1047	1234	1089	1024	1052	615	811
2021-02-21	2021-02-27	8		37578	837		PATOS DE MINAS	201	275	252	267	660	526	605	425	358	674	671	832	1048	1367	1672	2260	2563	2016	1660	1122	1533	713	729	684	548	636
2021-02-28	2021-03-06	9	167	41318	928		PEDRA AZUL	73	118	66	218	544	449	762	392	157	644	154	922	577	780	407	261	407	404	405	521	598	503	438	612	626	587
2021-03-07	2021-03-13	10	143	47684	1147		PIRAPORA	109	88	87	158	188	123	166	129	73	196	208	271	174	184	128	115	154	190	228	315	295	237	186	921	480	361
2021-03-14	2021-03-20	11	232	60080	1258		PONTE NOVA	117	216	279	478	525	721	720	606	764	693	660	1128	671	687	522	506	668	740	1102	1481	1438	1142	1162	1151	808	829
2021-03-21	2021-03-27	12	479	69570	1602		POUSO ALEGRE	317	470	614	685	915	800	990	1012	1154	1660	2060	2791	2333	1951	1678	1692	1922	2313	2933	3702	4487	4367	3022	4189	2311	2323
2021-03-28	2021-04-03	13	88	59987	2174		SAO JOAO DEL REI	32	39	108	154	260	248	554	486	437	611	489	479	522	275	240	182	193	181	285	432	504	597	555	599	935	881
2021-04-04	2021-04-10	14	106	-	-		SETE LAGOAS	182	245	409	617	697	986	1122	1044	1297	1443	1234	1575	1107	787	1026	733	862	972	1378	1854	2049	2024	1770	1602	1132	1066
2021-04-11	2021-04-17	15	18	-	-		TEOFILO OTONI	180	544	493	146	746	832	1145	697	852	880	1102	1074	877	770	690	369	664	610	904	1160	1478	1305	1536	1084	833	1067
2021-04-18	2021-04-24	16	0	-	-		UBA	174	386	406	329	914	1335	1164	1253	1129	1764	1842	1511	744	844	699	495	725	700	855	1590	2488	1703	1645	1220	894	1061
2021-04-25	2021-05-01	17	7	-	-		UBERABA	660	476	418	591	598	528	557	463	499	980	1624	1622	1582	1839	1636	1687	1903	1960	2305	2304	2688	2271	2134	2239	1851	2721
							UBERLANDIA	900	930	872	1032	1213	1116	1146	1332	1273	2980	4155	3914	3980	3856	5124	5181	5322	5289	4470	4326	3086	1170	6837	2416	2207	2254
TOTAL			1240	603084	13517		UNAI	140	186	127	208	288	240	249	356	225	262	320	466	393	328	395	571	602	824	1223	1012	1289	994	927	947	772	877
							VARGINHA	327	421	536	497	665	824	915	1046	1064	1906	2679	2872	2222	1711	1301	1122	1150	1452	1613	2383	2438	2560	2275	2056	2081	2708
Table 3B. Distribution of vaccine doses applied in Minas Gerais, throughout EW 45/2020 - 13/2021.
DATE		EW	TOTAL VACCINES IN MG	TOTAL 1st DOSE IN MG	TOTAL 2nd DOSE IN MG		TOTAL / EW	9637	12285	14220	17459	25307	25701	29993	28138	26880	38453	48837	49452	43280	36889	36989	32967	37578	41318	47684	60080	69570	59987	67112	54596	44063	47305
2020-11-01	2020-11-07	45	0	0	0
2020-11-08	2020-11-14	46	0	0	0
2020-11-15	2020-11-21	47	0	0	0		Table 3E. Distribution of deaths among the 28 Regional Health Units between epidemiological weeks 45/2020 and 13/2021.
2020-11-22	2020-11-28	48	0	0	0		REGIONAL HEALTH UNITS	EPIDEMIOLOGICAL WEEK / 2020									EPIDEMIOLOGICAL WEEK / 2021
2020-11-29	2020-12-05	49	0	0	0			45	46	47	48	49	50	51	52	53	1	2	3	4	5	6	7	8	9	10	11	12	13	14	15	16	17
2020-12-06	2020-12-12	50	0	0	0		ALFENAS	4	6	3	4	6	4	4	6	6	3	10	19	24	22	25	21	11	4	10	11	17	32	31	34	18	33
2020-12-13	2020-12-19	51	0	0	0		BARBACENA	5	4	3	4	2	3	9	16	4	22	20	23	24	17	21	8	20	22	19	25	40	55	56	48	45	36
2020-12-20	2020-12-26	52	0	0	0		BELO HORIZONTE	61	75	68	60	70	95	124	122	102	161	219	244	191	235	249	235	159	195	173	241	352	567	460	610	521	559
2020-12-27	2021-01-02	53	0	0	0		CORONEL FABRICIANO	3	32	18	36	22	25	38	83	32	39	112	34	49	35	39	35	40	25	39	43	54	138	114	129	102	88
2021-01-03	2021-01-09	1	0	0	0		DIAMANTINA	0	0	3	1	1	5	2	2	3	7	7	5	8	3	8	7	7	7	10	2	18	19	19	22	16	36
2021-01-10	2021-01-16	2	0	0	0		DIVINOPOLIS	9	13	6	12	9	13	12	13	20	32	38	43	42	47	42	45	34	33	39	51	85	100	128	145	134	142
2021-01-17	2021-01-23	3	0	0	0		GOVERNADOR VALADARES	7	27	17	15	26	41	32	35	35	29	32	44	36	43	54	20	22	19	39	35	49	53	90	92	83	94
2021-01-24	2021-01-30	4	185906	185111	795		ITABIRA	4	2	4	1	6	5	23	8	17	17	28	12	20	10	20	9	20	16	25	38	68	79	89	74	54	53
2021-01-31	2021-02-06	5	141448	119203	22245		ITUIUTABA	2	0	1	0	4	2	2	2	4	4	5	7	11	12	14	13	8	8	12	17	20	33	17	25	10	19
2021-02-07	2021-02-13	6	154775	74906	79869		JANUARIA	6	3	4	6	3	4	0	4	5	1	1	3	0	5	4	0	0	1	5	7	11	6	20	5	12	5
2021-02-14	2021-02-20	7	195850	120708	75142		JUIZ DE FORA	5	11	19	28	29	54	51	42	54	57	51	56	61	47	40	36	33	33	47	74	83	49	83	195	105	85
2021-02-21	2021-02-27	8	161347	87808	73539		LEOPOLDINA	1	7	2	4	1	5	12	5	6	11	16	7	12	15	25	9	7	13	5	17	20	11	52	26	14	18
2021-02-28	2021-03-06	9	147910	78933	68977		MANHUACU	0	3	3	12	16	11	10	13	9	23	21	26	18	24	26	8	12	9	17	17	16	13	18	23	32	44
2021-03-07	2021-03-13	10	227155	171507	55648		MONTES CLAROS	13	21	10	7	10	9	8	21	11	12	13	22	20	22	26	24	24	31	63	65	68	108	72	64	104	63
2021-03-14	2021-03-20	11	224469	185895	38574		PASSOS	10	7	3	2	4	2	7	14	12	6	20	17	42	39	22	23	14	13	16	25	29	51	34	63	55	51
2021-03-21	2021-03-27	12	271275	209628	61647		PATOS DE MINAS	3	6	5	2	1	6	6	6	8	6	4	5	9	11	28	38	65	64	59	45	71	64	34	47	35	36
2021-03-28	2021-04-03	13	587705	504051	83654		PEDRA AZUL	0	1	0	3	5	8	8	12	7	5	7	4	4	6	15	31	8	3	8	9	11	18	17	16	18	11
2021-04-04	2021-04-10	14	-	-	-		PIRAPORA	0	0	0	1	2	0	2	2	3	4	4	2	4	2	1	1	3	-1	3	3	5	4	11	11	22	17
2021-04-11	2021-04-17	15	-	-	-		PONTE NOVA	2	5	6	4	5	8	10	8	14	9	10	13	9	17	12	5	12	18	15	35	28	51	38	47	42	27
2021-04-18	2021-04-24	16	-	-	-		POUSO ALEGRE	10	9	10	15	21	14	25	13	16	16	19	29	38	49	64	34	35	56	69	89	125	122	170	117	131	94
2021-04-25	2021-05-01	17	-	-	-		SAO JOAO DEL REI	0	0	0	1	1	0	0	4	0	2	22	11	8	18	8	5	6	15	8	8	6	19	17	11	22	34
							SETE LAGOAS	2	3	5	2	3	12	10	10	4	18	11	11	16	7	21	11	17	13	43	26	18	46	31	69	86	78
TOTAL			2297840	1737750	560090		TEOFILO OTONI	5	5	3	5	1	4	9	3	10	10	15	29	16	13	9	4	13	15	11	9	11	30	49	55	35	44
							UBA	1	5	6	6	2	6	15	17	12	19	16	34	28	14	19	14	16	10	16	16	18	37	52	71	27	56
							UBERABA	13	17	4	4	7	7	11	7	5	10	5	21	14	33	34	40	45	35	79	68	76	141	116	100	86	122
Table 3C. Clinical data collected from comorbidities, observed symptoms, and clinical outcomes.							UBERLANDIA	15	25	13	10	14	7	7	15	13	21	19	34	43	55	73	122	165	199	266	215	212	217	168	104	115	113
CLINICAL DATA		LINEAGE					UNAI	0	2	1	3	5	1	1	3	1	4	6	1	5	12	5	4	11	10	16	30	40	42	27	26	23	36
		ALPHA	GAMMA	ZETA	OTHERS		VARGINHA	6	9	10	7	16	9	7	0	24	16	24	31	33	47	34	25	24	56	27	32	37	58	52	81	82	49
COMORBITIES	DIABETES	0.2	0.254902	0.285714	0.333333
	HEART DISEASE	0.6	0.421569	0.5	0.5		TOTAL / SE	187	298	227	255	292	360	445	486	437	564	755	787	785	860	938	827	831	922	1139	1253	1588	2163	2065	2310	2029	2043
	IMMUNOSUPPRESSED	0.1	0.00980392	0	0
	OBESITY	0	0.107843	0.214286	0.166667
	PNEUMONIA	0.1	0.0588235	0	0
	ASTHMA	0	0.0784314	0	0
	RENAL	0	0.0490196	0	0
	NEUROLOGICAL	0	0.0196078	0	0
SYMPTOMS	FEVER	0.129151	0.131327	0.15	0.149533
	SORE THROAT	0.151292	0.123119	0.125	0.102804
	COUGH	0.214022	0.19699	0.2	0.214953
	ASYMPTOMATIC	0.00738007	0.0143639	0.00625	0.00934579
	HEADACHE	0.173432	0.160055	0.1625	0.158879
	OTHERS	0.103321	0.139535	0.13125	0.130841
	DYSPNEA	0.0479705	0.0403557	0.025	0.0373832
	CORYZA	0.0664207	0.103283	0.15	0.102804
	ANOSMIA	0.0516605	0.0389877	0.025	0.0560748
	AUGESY	0.0553506	0.0519836	0.025	0.0373832
OUTCOME	RECOVERED	0.836364	0.769231	0.767123	0.9
	DEATH	0.163636	0.230769	0.232877	0.1
		3F. Logistic regression used to compare the variables of comorbidities and symptoms in relation to the variants found.
		CLINICAL DATA		GAMMA X ALPHA	GAMMA X ZETA	GAMMA X OTHERS
		COMORBITIES	DIABETES	p= 0.376	p=0.695	p=0.915
			HEART DISEASE	p=0.508	p=0.359	p=0.957
			IMMUNOSUPPRESSED	p=0.992	p=0.175	p=0.996
			OBESITY	p=0.492	p=0.595	p=0.996
			PNEUMONIA	p=0.992	p=0.926	p=0.995
			ASTHMA	p=0.991	p=0.954	p=0.995
			RENAL	p=0.993	p=0.993	p=0.996
			NEUROLOGICAL	p=0.993	p=0.993	p=0.996
		SYMPTOMS	FEVER	p=0.469	p=0.539	p=0.960
			COUGH	p=0.438	p=0.052	p=0.297
			SORE THROAT	p=0.132	p=0.034*	p=0.725
			ASYMPTOMATIC	p=0.990	p=0.165	p=0.722
			HEADACHE	p=0.279	p=0.616	p=0.421
			OTHERS	p=0.838	p=0.175	p=0.787
			DYSPNEA	p=0.329	p=0.095	p=0.981
			CORYZA	P=0.302	P=0.145	P=0.209
			AUGESY	p=0.091	p=0.748	p=0.981
			ANOSMIA	p=0.570	p=0.083	p=0.548
