# Supplementary material for: Monitoring the Establishment of VOC Gamma in Minas Gerais, Brazil: A Retrospective Epidemiological and Genomic Surveillance Study
Source: Viruses. 2022 Dec 9;14(12):2747. doi: 10.3390/v14122747 (PMC9781153; doi:10.3390/v14122747)
Supplement: Supplementary file 1 [file viruses-14-02747-s001.zip › viruses-2025328-supplementary/Supplementary Table S4.xlsx]

## Sheet: SUPPL. TABLE 4
Supplementary Table S4. Ct data
COLLECTION DATE	Ct MS2	Ct N.gene	MUNICIPALITY	KIT
2020-11-01	31.6662	19.2742	Belo Horizonte	TaqPath COVID-19 CE-IVD RT-PCR kit
2020-11-01	32.6758	6.09804	Belo Horizonte	TaqPath COVID-19 CE-IVD RT-PCR kit
2020-11-01	26.1485	25.6495	Belo Horizonte	TaqPath COVID-19 CE-IVD RT-PCR kit
2020-11-01	34.2927	27.5708	Belo Horizonte	TaqPath COVID-19 CE-IVD RT-PCR kit
2020-11-01	26.8385	18.3973	Santa Luzia	TaqPath COVID-19 CE-IVD RT-PCR kit
2020-11-01	28.3766	15.2719	Rio Pardo de Minas	TaqPath COVID-19 CE-IVD RT-PCR kit
2020-11-01	26.6078	25.0058	Belo Horizonte	TaqPath COVID-19 CE-IVD RT-PCR kit
2020-11-01	24.2961	18.9974	Belo Horizonte	TaqPath COVID-19 CE-IVD RT-PCR kit
2020-11-01	39.1325	8.99251	Nova Lima	TaqPath COVID-19 CE-IVD RT-PCR kit
2020-11-01	Undetermined	10.9164	Belo Horizonte	TaqPath COVID-19 CE-IVD RT-PCR kit
2020-11-01	35.3315	12.3477	Belo Horizonte	TaqPath COVID-19 CE-IVD RT-PCR kit
2020-11-01	31.4704	14.4699	Belo Horizonte	TaqPath COVID-19 CE-IVD RT-PCR kit
2020-11-01	28.0009	20.2856	Contagem	TaqPath COVID-19 CE-IVD RT-PCR kit
2020-11-01	26.6491	25.56	Belo Horizonte	TaqPath COVID-19 CE-IVD RT-PCR kit
2020-11-01	25.4275	27.6433	Contagem	TaqPath COVID-19 CE-IVD RT-PCR kit
2020-11-01	31.9504	13.9061	Belo Horizonte	TaqPath COVID-19 CE-IVD RT-PCR kit
2020-11-01	25.9273	16.5189	Lagoa Santa	TaqPath COVID-19 CE-IVD RT-PCR kit
2020-11-01	25.4077	27.9688	Belo Horizonte	TaqPath COVID-19 CE-IVD RT-PCR kit
2020-11-01	31.3943	12.6374	Belo Horizonte	TaqPath COVID-19 CE-IVD RT-PCR kit
2020-11-01	35.6198	13.7018	Contagem	TaqPath COVID-19 CE-IVD RT-PCR kit
2020-11-01	25.5606	18.8989	Belo Horizonte	TaqPath COVID-19 CE-IVD RT-PCR kit
2020-11-01	23.9478	15.5184	Nova Lima	TaqPath COVID-19 CE-IVD RT-PCR kit
2020-11-01	24.4653	17.4221	Belo Horizonte	TaqPath COVID-19 CE-IVD RT-PCR kit
2020-11-01	32.4054	13.5206	Belo Horizonte	TaqPath COVID-19 CE-IVD RT-PCR kit
2020-11-01	32.8242	9.94697	Belo Horizonte	TaqPath COVID-19 CE-IVD RT-PCR kit
2020-11-01	33.3095	12.4248	Belo Horizonte	TaqPath COVID-19 CE-IVD RT-PCR kit
2020-11-01	27.2441	27.9329	Belo Horizonte	TaqPath COVID-19 CE-IVD RT-PCR kit
2020-11-01	39.0508	11.9656	Belo Horizonte	TaqPath COVID-19 CE-IVD RT-PCR kit
2020-11-01	25.3767	24.1447	Belo Horizonte	TaqPath COVID-19 CE-IVD RT-PCR kit
2020-11-01	24.5383	18.3967	Pará de Minas	TaqPath COVID-19 CE-IVD RT-PCR kit
2020-11-01	26.3687	15.9153	Belo Horizonte	TaqPath COVID-19 CE-IVD RT-PCR kit
2020-11-01	26.3587	15.2614	Lagoa Santa	TaqPath COVID-19 CE-IVD RT-PCR kit
2020-11-01	31.4836	7.7641	Belo Horizonte	TaqPath COVID-19 CE-IVD RT-PCR kit
2020-11-01	33.4873	13.8846	Belo Horizonte	TaqPath COVID-19 CE-IVD RT-PCR kit
2020-11-01	25.5659	17.4528	Belo Horizonte	TaqPath COVID-19 CE-IVD RT-PCR kit
2020-11-01	33.9919	18.967	Belo Horizonte	TaqPath COVID-19 CE-IVD RT-PCR kit
2020-11-01	31.9342	22.3118	Belo Horizonte	TaqPath COVID-19 CE-IVD RT-PCR kit
2020-11-01	35.1328	8.59108	Belo Horizonte	TaqPath COVID-19 CE-IVD RT-PCR kit
2020-11-01	28.5329	18.61	Contagem	TaqPath COVID-19 CE-IVD RT-PCR kit
2020-11-01	27.5499	17.1422	Vespasiano	TaqPath COVID-19 CE-IVD RT-PCR kit
2020-11-01	33.4837	14.7713	Nova Lima	TaqPath COVID-19 CE-IVD RT-PCR kit
2020-11-01	27.7604	19.2609	Belo Horizonte	TaqPath COVID-19 CE-IVD RT-PCR kit
2020-11-01	27.9914	22.7167	Belo Horizonte	TaqPath COVID-19 CE-IVD RT-PCR kit
2020-11-01	25.9763	19.6703	Santa Luzia	TaqPath COVID-19 CE-IVD RT-PCR kit
2020-11-01	26.3629	28.1932	Itabira	TaqPath COVID-19 CE-IVD RT-PCR kit
2020-11-01	28.5334	20.5555	Belo Horizonte	TaqPath COVID-19 CE-IVD RT-PCR kit
2020-11-02	30.5015	11.7369	Ribeirão das Neves	TaqPath COVID-19 CE-IVD RT-PCR kit
2020-11-02	28.1565	20.3653	Belo Horizonte	TaqPath COVID-19 CE-IVD RT-PCR kit
2020-11-02	25.6682	18.3153	Belo Horizonte	TaqPath COVID-19 CE-IVD RT-PCR kit
2020-11-02	31.1231	15.2911	Belo Horizonte	TaqPath COVID-19 CE-IVD RT-PCR kit
2020-11-02	24.9487	15.8414	Belo Horizonte	TaqPath COVID-19 CE-IVD RT-PCR kit
2020-11-02	23.8184	20.1817	Belo Horizonte	TaqPath COVID-19 CE-IVD RT-PCR kit
2020-11-02	30.5735	13.4962	Belo Horizonte	TaqPath COVID-19 CE-IVD RT-PCR kit
2020-11-02	25.9539	25.4351	Contagem	TaqPath COVID-19 CE-IVD RT-PCR kit
2020-11-02	25.7673	18.4978	Belo Horizonte	TaqPath COVID-19 CE-IVD RT-PCR kit
2020-11-02	30.3625	11.8713	Belo Horizonte	TaqPath COVID-19 CE-IVD RT-PCR kit
2020-11-02	31.8483	12.6076	Belo Horizonte	TaqPath COVID-19 CE-IVD RT-PCR kit
2020-11-02	24.7531	32.5643	Belo Horizonte	TaqPath COVID-19 CE-IVD RT-PCR kit
2020-11-02	30.7693	7.5654	Belo Horizonte	TaqPath COVID-19 CE-IVD RT-PCR kit
2020-11-02	24.3822	19.9742	Belo Horizonte	TaqPath COVID-19 CE-IVD RT-PCR kit
2020-11-02	26.216	22.6408	Contagem	TaqPath COVID-19 CE-IVD RT-PCR kit
2020-11-02	25.5104	23.5138	Belo Horizonte	TaqPath COVID-19 CE-IVD RT-PCR kit
2020-11-02	23.7992	19.8308	Belo Horizonte	TaqPath COVID-19 CE-IVD RT-PCR kit
2020-11-02	25.0918	25.9207	Belo Horizonte	TaqPath COVID-19 CE-IVD RT-PCR kit
2020-11-02	27.2138	17.4394	Belo Horizonte	TaqPath COVID-19 CE-IVD RT-PCR kit
2020-11-02	24.4629	21.7517	Belo Horizonte	TaqPath COVID-19 CE-IVD RT-PCR kit
2020-11-02	28.0988	11.9521	Belo Horizonte	TaqPath COVID-19 CE-IVD RT-PCR kit
2020-11-02	38.5074	15.3351	Belo Horizonte	TaqPath COVID-19 CE-IVD RT-PCR kit
2020-11-02	25.6108	19.921	Belo Horizonte	TaqPath COVID-19 CE-IVD RT-PCR kit
2020-11-02	24.667	23.6508	Belo Horizonte	TaqPath COVID-19 CE-IVD RT-PCR kit
2020-11-02	23.7838	17.2871	Contagem	TaqPath COVID-19 CE-IVD RT-PCR kit
2020-11-02	25.3856	17.2717	Belo Horizonte	TaqPath COVID-19 CE-IVD RT-PCR kit
2020-11-02	25.3103	21.2765	Belo Horizonte	TaqPath COVID-19 CE-IVD RT-PCR kit
2020-11-02	28.826	15.0776	Belo Horizonte	TaqPath COVID-19 CE-IVD RT-PCR kit
2020-11-02	24.7818	17.9757	Belo Horizonte	TaqPath COVID-19 CE-IVD RT-PCR kit
2020-11-02	25.9012	26.5076	Belo Horizonte	TaqPath COVID-19 CE-IVD RT-PCR kit
2020-11-02	30.7647	17.3445	Belo Horizonte	TaqPath COVID-19 CE-IVD RT-PCR kit
2020-11-02	25.7925	26.7865	Contagem	TaqPath COVID-19 CE-IVD RT-PCR kit
2020-11-02	25.9741	22.6718	Belo Horizonte	TaqPath COVID-19 CE-IVD RT-PCR kit
2020-11-02	29.8713	11.4065	Belo Horizonte	TaqPath COVID-19 CE-IVD RT-PCR kit
2020-11-02	35.5407	13.2835	Belo Horizonte	TaqPath COVID-19 CE-IVD RT-PCR kit
2020-11-02	27.0751	26.385	Contagem	TaqPath COVID-19 CE-IVD RT-PCR kit
2020-11-02	25.0776	17.5798	Belo Horizonte	TaqPath COVID-19 CE-IVD RT-PCR kit
2020-11-02	28.2863	20.507	Belo Horizonte	TaqPath COVID-19 CE-IVD RT-PCR kit
2020-11-02	23.0185	17.9732	Contagem	TaqPath COVID-19 CE-IVD RT-PCR kit
2020-11-02	24.5023	17.2818	Betim	TaqPath COVID-19 CE-IVD RT-PCR kit
2020-11-02	24.9991	28.5056	Belo Horizonte	TaqPath COVID-19 CE-IVD RT-PCR kit
2020-11-02	33.0737	13.5729	Belo Horizonte	TaqPath COVID-19 CE-IVD RT-PCR kit
2020-11-02	27.1035	30.2439	Belo Horizonte	TaqPath COVID-19 CE-IVD RT-PCR kit
2020-11-02	27.8093	22.5119	Betim	TaqPath COVID-19 CE-IVD RT-PCR kit
2020-11-02	31.8512	16.5469	Belo Horizonte	TaqPath COVID-19 CE-IVD RT-PCR kit
2020-11-02	26.7933	27.1245	Betim	TaqPath COVID-19 CE-IVD RT-PCR kit
2020-11-02	32.6063	12.5059	Belo Horizonte	TaqPath COVID-19 CE-IVD RT-PCR kit
2020-11-02	29.7872	13.3089	Sabará	TaqPath COVID-19 CE-IVD RT-PCR kit
2020-11-02	25.5308	27.5433	Ouro Preto	TaqPath COVID-19 CE-IVD RT-PCR kit
2020-11-02	23.8481	16.2256	Belo Horizonte	TaqPath COVID-19 CE-IVD RT-PCR kit
2020-11-02	24.8882	19.3013	Ouro Preto	TaqPath COVID-19 CE-IVD RT-PCR kit
2020-11-02	25.1078	24.5084	Belo Horizonte	TaqPath COVID-19 CE-IVD RT-PCR kit
2020-11-02	Undetermined	20.783	Contagem	TaqPath COVID-19 CE-IVD RT-PCR kit
2020-11-02	25.4607	25.4973	Belo Horizonte	TaqPath COVID-19 CE-IVD RT-PCR kit
2020-11-02	24.8774	21.779	Itabira	TaqPath COVID-19 CE-IVD RT-PCR kit
2020-11-02	23.6383	16.4615	Itabira	TaqPath COVID-19 CE-IVD RT-PCR kit
2020-11-02	25.5772	25.4322	Oliveira	TaqPath COVID-19 CE-IVD RT-PCR kit
2020-11-02	24.9285	24.7304	Três Corações	TaqPath COVID-19 CE-IVD RT-PCR kit
2020-11-02	26.202	26.9365	Mutum	TaqPath COVID-19 CE-IVD RT-PCR kit
2020-11-02	30.9834	16.8348	Betim	TaqPath COVID-19 CE-IVD RT-PCR kit
2020-11-02	23.1778	12.5931	Belo Horizonte	TaqPath COVID-19 CE-IVD RT-PCR kit
2020-11-02	33.1223	15.8726	Betim	TaqPath COVID-19 CE-IVD RT-PCR kit
2020-11-02	25.655	24.5297	Sarzedo	TaqPath COVID-19 CE-IVD RT-PCR kit
2020-11-02	26.2345	19.6226	Belo Horizonte	TaqPath COVID-19 CE-IVD RT-PCR kit
2020-11-02	31.4082	15.7964	Belo Horizonte	TaqPath COVID-19 CE-IVD RT-PCR kit
2020-11-02	25.4395	20.9433	Betim	TaqPath COVID-19 CE-IVD RT-PCR kit
2020-11-02	29.3718	15.2841	Belo Horizonte	TaqPath COVID-19 CE-IVD RT-PCR kit
2020-11-02	25.2997	19.9298	Belo Horizonte	TaqPath COVID-19 CE-IVD RT-PCR kit
2020-11-02	28.0921	10.9261	Lagoa Santa	TaqPath COVID-19 CE-IVD RT-PCR kit
2020-11-02	26.2114	19.8106	Belo Horizonte	TaqPath COVID-19 CE-IVD RT-PCR kit
2020-11-02	31.8193	13.6659	Nova Lima	TaqPath COVID-19 CE-IVD RT-PCR kit
2020-11-02	25.4597	24.2358	Ibirité	TaqPath COVID-19 CE-IVD RT-PCR kit
2020-11-02	23.903	18.6845	Lagoa Santa	TaqPath COVID-19 CE-IVD RT-PCR kit
2020-11-02	32.9178	13.9293	Lagoa Santa	TaqPath COVID-19 CE-IVD RT-PCR kit
2020-11-02	30.6801	9.73427	Belo Horizonte	TaqPath COVID-19 CE-IVD RT-PCR kit
2020-11-02	31.7917	11.3225	Belo Horizonte	TaqPath COVID-19 CE-IVD RT-PCR kit
2020-11-02	Undetermined	15.6052	Belo Horizonte	TaqPath COVID-19 CE-IVD RT-PCR kit
2020-11-03	24.4195	26.8014	Belo Horizonte	TaqPath COVID-19 CE-IVD RT-PCR kit
2020-11-03	32.2179	11.8754	Belo Horizonte	TaqPath COVID-19 CE-IVD RT-PCR kit
2020-11-03	29.5539	12.9575	Belo Horizonte	TaqPath COVID-19 CE-IVD RT-PCR kit
2020-11-03	31.992	7.14792	Belo Horizonte	TaqPath COVID-19 CE-IVD RT-PCR kit
2020-11-03	23.5362	20.6744	Belo Horizonte	TaqPath COVID-19 CE-IVD RT-PCR kit
2020-11-03	22.964	14.2383	Belo Horizonte	TaqPath COVID-19 CE-IVD RT-PCR kit
2020-11-03	25.8979	18.4859	Belo Horizonte	TaqPath COVID-19 CE-IVD RT-PCR kit
2020-11-03	25.8024	27.8307	Belo Horizonte	TaqPath COVID-19 CE-IVD RT-PCR kit
2020-11-03	26.2886	31.9667	Belo Horizonte	TaqPath COVID-19 CE-IVD RT-PCR kit
2020-11-03	23.5345	11.9278	Belo Horizonte	TaqPath COVID-19 CE-IVD RT-PCR kit
2020-11-03	23.2021	25.5229	Belo Horizonte	TaqPath COVID-19 CE-IVD RT-PCR kit
2020-11-03	19.3597	17.3771	Contagem	TaqPath COVID-19 CE-IVD RT-PCR kit
2020-11-03	24.8708	14.6275	Belo Horizonte	TaqPath COVID-19 CE-IVD RT-PCR kit
2020-11-03	22.0528	14.6925	Belo Horizonte	TaqPath COVID-19 CE-IVD RT-PCR kit
2020-11-03	24.5466	32.7332	Belo Horizonte	TaqPath COVID-19 CE-IVD RT-PCR kit
2020-11-03	25.044	17.7755	Belo Horizonte	TaqPath COVID-19 CE-IVD RT-PCR kit
2020-11-03	26.8716	18.5846	Belo Horizonte	TaqPath COVID-19 CE-IVD RT-PCR kit
2020-11-03	23.496	19.809	Belo Horizonte	TaqPath COVID-19 CE-IVD RT-PCR kit
2020-11-03	25.2163	29.8967	Belo Horizonte	TaqPath COVID-19 CE-IVD RT-PCR kit
2020-11-03	33.0668	15.2689	Belo Horizonte	TaqPath COVID-19 CE-IVD RT-PCR kit
2020-11-03	24.8394	18.6707	Belo Horizonte	TaqPath COVID-19 CE-IVD RT-PCR kit
2020-11-03	24.7944	14.2502	Belo Horizonte	TaqPath COVID-19 CE-IVD RT-PCR kit
2020-11-03	27.7774	14.4628	Contagem	TaqPath COVID-19 CE-IVD RT-PCR kit
2020-11-03	23.2631	16.8581	Belo Horizonte	TaqPath COVID-19 CE-IVD RT-PCR kit
2020-11-03	24.6686	16.891	Santa Luzia	TaqPath COVID-19 CE-IVD RT-PCR kit
2020-11-03	33.7502	10.5155	Belo Horizonte	TaqPath COVID-19 CE-IVD RT-PCR kit
2020-11-03	25.8171	24.4396	Santa Luzia	TaqPath COVID-19 CE-IVD RT-PCR kit
2020-11-03	29.367	13.9047	Belo Horizonte	TaqPath COVID-19 CE-IVD RT-PCR kit
2020-11-03	29.4456	8.66594	Belo Horizonte	TaqPath COVID-19 CE-IVD RT-PCR kit
2020-11-03	25.1522	22.7893	Guanhães	TaqPath COVID-19 CE-IVD RT-PCR kit
2020-11-03	24.4724	16.9746	Belo Horizonte	TaqPath COVID-19 CE-IVD RT-PCR kit
2020-11-03	24.5119	15.3026	Belo Horizonte	TaqPath COVID-19 CE-IVD RT-PCR kit
2020-11-03	22.5811	14.7715	Belo Horizonte	TaqPath COVID-19 CE-IVD RT-PCR kit
2020-11-03	33.3069	7.42779	Nova Lima	TaqPath COVID-19 CE-IVD RT-PCR kit
2020-11-03	28.1412	12.9975	Contagem	TaqPath COVID-19 CE-IVD RT-PCR kit
2020-11-03	31.6827	12.878	Ribeirão das Neves	TaqPath COVID-19 CE-IVD RT-PCR kit
2020-11-03	23.4003	11.7081	Belo Horizonte	TaqPath COVID-19 CE-IVD RT-PCR kit
2020-11-03	33.0685	5.79354	Belo Horizonte	TaqPath COVID-19 CE-IVD RT-PCR kit
2020-11-03	24.8882	18.732	Belo Horizonte	TaqPath COVID-19 CE-IVD RT-PCR kit
2020-11-03	24.6355	20.9207	Belo Horizonte	TaqPath COVID-19 CE-IVD RT-PCR kit
2020-11-03	21.5395	11.9706	Belo Horizonte	TaqPath COVID-19 CE-IVD RT-PCR kit
2020-11-03	24.5328	18.001	Belo Horizonte	TaqPath COVID-19 CE-IVD RT-PCR kit
2020-11-03	29.7184	12.3082	Belo Horizonte	TaqPath COVID-19 CE-IVD RT-PCR kit
2020-11-03	25.1992	17.6681	Belo Horizonte	TaqPath COVID-19 CE-IVD RT-PCR kit
2020-11-03	24.8592	26.7553	Belo Horizonte	TaqPath COVID-19 CE-IVD RT-PCR kit
2020-11-03	23.3161	27.305	Belo Horizonte	TaqPath COVID-19 CE-IVD RT-PCR kit
2020-11-03	31.7625	12.3877	Taquaraçu de Minas	TaqPath COVID-19 CE-IVD RT-PCR kit
2020-11-03	25.3607	27.5135	Belo Horizonte	TaqPath COVID-19 CE-IVD RT-PCR kit
2020-11-03	22.9476	19.7468	Nova Lima	TaqPath COVID-19 CE-IVD RT-PCR kit
2020-11-03	24.7801	21.9169	Belo Horizonte	TaqPath COVID-19 CE-IVD RT-PCR kit
2020-11-03	25.4557	31.5415	Contagem	TaqPath COVID-19 CE-IVD RT-PCR kit
2020-11-03	31.6507	13.9194	Belo Horizonte	TaqPath COVID-19 CE-IVD RT-PCR kit
2020-11-03	32.6734	11.7411	Contagem	TaqPath COVID-19 CE-IVD RT-PCR kit
2020-11-03	25.7345	23.9923	Contagem	TaqPath COVID-19 CE-IVD RT-PCR kit
2020-11-03	31.4274	13.9907	Belo Horizonte	TaqPath COVID-19 CE-IVD RT-PCR kit
2020-11-03	26.2773	18.3553	Belo Horizonte	TaqPath COVID-19 CE-IVD RT-PCR kit
2020-11-03	23.7889	25.3888	Belo Horizonte	TaqPath COVID-19 CE-IVD RT-PCR kit
2020-11-03	25.2735	17.6588	Contagem	TaqPath COVID-19 CE-IVD RT-PCR kit
2020-11-03	25.9005	26.4629	Ibirité	TaqPath COVID-19 CE-IVD RT-PCR kit
2020-11-03	27.2679	17.8667	Belo Horizonte	TaqPath COVID-19 CE-IVD RT-PCR kit
2020-11-03	31.5439	7.16604	Belo Horizonte	TaqPath COVID-19 CE-IVD RT-PCR kit
2020-11-03	24.7564	24.2615	Matozinhos	TaqPath COVID-19 CE-IVD RT-PCR kit
2020-11-03	31.3267	11.8292	Vespasiano	TaqPath COVID-19 CE-IVD RT-PCR kit
2020-11-03	29.3554	12.2934	Belo Horizonte	TaqPath COVID-19 CE-IVD RT-PCR kit
2020-11-03	26.3819	18.3592	Belo Horizonte	TaqPath COVID-19 CE-IVD RT-PCR kit
2020-11-03	26.3795	25.4749	Belo Horizonte	TaqPath COVID-19 CE-IVD RT-PCR kit
2020-11-03	25.3191	31.0537	Ouro Preto	TaqPath COVID-19 CE-IVD RT-PCR kit
2020-11-03	34.6033	11.7453	Patos de Minas	TaqPath COVID-19 CE-IVD RT-PCR kit
2020-11-03	26.0708	28.7215	Araguari	TaqPath COVID-19 CE-IVD RT-PCR kit
2020-11-03	24.7784	30.6294	Araguari	TaqPath COVID-19 CE-IVD RT-PCR kit
2020-11-03	22.6694	30.8991	Belo Horizonte	TaqPath COVID-19 CE-IVD RT-PCR kit
2020-11-03	25.3802	22.3421	Pará de Minas	TaqPath COVID-19 CE-IVD RT-PCR kit
2020-11-03	34.5745	8.55626	Patos de Minas	TaqPath COVID-19 CE-IVD RT-PCR kit
2020-11-03	26.5584	26.5641	Belo Horizonte	TaqPath COVID-19 CE-IVD RT-PCR kit
2020-11-03	22.2728	17.5466	Araguari	TaqPath COVID-19 CE-IVD RT-PCR kit
2020-11-03	23.2688	30.8459	Patos de Minas	TaqPath COVID-19 CE-IVD RT-PCR kit
2020-11-03	25.6565	26.7708	Belo Horizonte	TaqPath COVID-19 CE-IVD RT-PCR kit
2020-11-03	23.5417	25.8698	Belo Horizonte	TaqPath COVID-19 CE-IVD RT-PCR kit
2020-11-03	31.6899	13.5936	Patos de Minas	TaqPath COVID-19 CE-IVD RT-PCR kit
2020-11-03	23.1073	28.2544	Belo Horizonte	TaqPath COVID-19 CE-IVD RT-PCR kit
2020-11-03	24.0556	28.4736	Belo Horizonte	TaqPath COVID-19 CE-IVD RT-PCR kit
2020-11-03	20.148	26.7345	Araguari	TaqPath COVID-19 CE-IVD RT-PCR kit
2020-11-03	23.5634	33.1321	Araguari	TaqPath COVID-19 CE-IVD RT-PCR kit
2020-11-03	24.7224	11.5668	Contagem	TaqPath COVID-19 CE-IVD RT-PCR kit
2020-11-03	25.5944	26.5279	Contagem	TaqPath COVID-19 CE-IVD RT-PCR kit
2020-11-03	34.3476	13.0835	Patos de Minas	TaqPath COVID-19 CE-IVD RT-PCR kit
2020-11-03	24.7495	29.324	Contagem	TaqPath COVID-19 CE-IVD RT-PCR kit
2020-11-03	27.506	26.7056	Belo Horizonte	TaqPath COVID-19 CE-IVD RT-PCR kit
2020-11-03	29.5791	12.6202	Araguari	TaqPath COVID-19 CE-IVD RT-PCR kit
2020-11-03	27.3427	10.6274	Formiga	TaqPath COVID-19 CE-IVD RT-PCR kit
2020-11-03	25.9911	23.932	Itabira	TaqPath COVID-19 CE-IVD RT-PCR kit
2020-11-03	26.8125	23.481	Araxá	TaqPath COVID-19 CE-IVD RT-PCR kit
2020-11-03	27.1094	25.4328	Araxá	TaqPath COVID-19 CE-IVD RT-PCR kit
2020-11-03	27.4006	27.2684	Belo Horizonte	TaqPath COVID-19 CE-IVD RT-PCR kit
2020-11-03	26.5598	30.6654	Juiz de Fora	TaqPath COVID-19 CE-IVD RT-PCR kit
2020-11-03	30.3926	12.7654	Juiz de Fora	TaqPath COVID-19 CE-IVD RT-PCR kit
2020-11-03	26.4983	30.3616	Belo Horizonte	TaqPath COVID-19 CE-IVD RT-PCR kit
2020-11-03	34.3623	11.5311	Juiz de Fora	TaqPath COVID-19 CE-IVD RT-PCR kit
2020-11-03	27.1011	20.5831	Araxá	TaqPath COVID-19 CE-IVD RT-PCR kit
2020-11-03	25.1566	15.4316	Araxá	TaqPath COVID-19 CE-IVD RT-PCR kit
2020-11-03	26.0162	15.9676	Formiga	TaqPath COVID-19 CE-IVD RT-PCR kit
2020-11-03	25.0063	25.6977	Montes Claros	TaqPath COVID-19 CE-IVD RT-PCR kit
2020-11-03	27.2129	22.0938	Itabira	TaqPath COVID-19 CE-IVD RT-PCR kit
2020-11-03	24.8955	18.3574	Itabira	TaqPath COVID-19 CE-IVD RT-PCR kit
2020-11-03	24.6527	25.8151	Araxá	TaqPath COVID-19 CE-IVD RT-PCR kit
2020-11-03	23.6911	15.6408	Araxá	TaqPath COVID-19 CE-IVD RT-PCR kit
2020-11-03	25.5242	31.2953	Araxá	TaqPath COVID-19 CE-IVD RT-PCR kit
2020-11-03	24.7149	20.5805	Araxá	TaqPath COVID-19 CE-IVD RT-PCR kit
2020-11-03	26.1644	19.4491	Teófilo Otoni	TaqPath COVID-19 CE-IVD RT-PCR kit
2020-11-03	26.0684	30.791	Araxá	TaqPath COVID-19 CE-IVD RT-PCR kit
2020-11-03	33.045	12.362	Formiga	TaqPath COVID-19 CE-IVD RT-PCR kit
2020-11-03	25.2944	17.5993	Formiga	TaqPath COVID-19 CE-IVD RT-PCR kit
2020-11-03	25.3906	26.6422	Araxá	TaqPath COVID-19 CE-IVD RT-PCR kit
2020-11-03	26.8278	31.4884	Araxá	TaqPath COVID-19 CE-IVD RT-PCR kit
2020-11-03	27.6171	15.2637	Araxá	TaqPath COVID-19 CE-IVD RT-PCR kit
2020-11-03	23.8785	30.5856	Belo Horizonte	TaqPath COVID-19 CE-IVD RT-PCR kit
2020-11-03	26.4102	31.6768	Itabira	TaqPath COVID-19 CE-IVD RT-PCR kit
2020-11-03	25.6225	16.6698	Itabira	TaqPath COVID-19 CE-IVD RT-PCR kit
2020-11-03	25.4228	18.4113	Araxá	TaqPath COVID-19 CE-IVD RT-PCR kit
2020-11-03	24.2423	18.9301	Juiz de Fora	TaqPath COVID-19 CE-IVD RT-PCR kit
2020-11-03	25.3384	28.8096	Juiz de Fora	TaqPath COVID-19 CE-IVD RT-PCR kit
2020-11-03	31.5373	16.9763	Juiz de Fora	TaqPath COVID-19 CE-IVD RT-PCR kit
2020-11-03	25.3035	14.3815	Juiz de Fora	TaqPath COVID-19 CE-IVD RT-PCR kit
2020-11-03	25.839	19.3199	Itabira	TaqPath COVID-19 CE-IVD RT-PCR kit
2020-11-03	24.5302	18.7745	São Vicente de Minas	TaqPath COVID-19 CE-IVD RT-PCR kit
2020-11-03	25.3496	26.7047	Belo Horizonte	TaqPath COVID-19 CE-IVD RT-PCR kit
2020-11-03	24.9422	33.0142	Belo Horizonte	TaqPath COVID-19 CE-IVD RT-PCR kit
2020-11-03	26.7899	16.8608	Martinho Campos	TaqPath COVID-19 CE-IVD RT-PCR kit
2020-11-03	32.2513	13.9777	Patrocínio	TaqPath COVID-19 CE-IVD RT-PCR kit
2020-11-03	24.7972	30.6818	Belo Horizonte	TaqPath COVID-19 CE-IVD RT-PCR kit
2020-11-03	37.5674	33.8765	Belo Horizonte	TaqPath COVID-19 CE-IVD RT-PCR kit
2020-11-03	24.922	13.632	Três Corações	TaqPath COVID-19 CE-IVD RT-PCR kit
2020-11-03	23.7909	15.0329	Mantena	TaqPath COVID-19 CE-IVD RT-PCR kit
2020-11-03	23.6625	26.433	Oliveira	TaqPath COVID-19 CE-IVD RT-PCR kit
2020-11-03	27.1412	27.3899	Três Corações	TaqPath COVID-19 CE-IVD RT-PCR kit
2020-11-03	24.0886	27.0254	Caeté	TaqPath COVID-19 CE-IVD RT-PCR kit
2020-11-03	24.2522	21.5442	Belo Horizonte	TaqPath COVID-19 CE-IVD RT-PCR kit
2020-11-03	27.2362	28.3292	Itaúna	TaqPath COVID-19 CE-IVD RT-PCR kit
2020-11-03	24.033	21.7978	Sete Lagoas	TaqPath COVID-19 CE-IVD RT-PCR kit
2020-11-03	29.8926	11.2888	Cataguases	TaqPath COVID-19 CE-IVD RT-PCR kit
2020-11-03	35.9163	12.463	Governador Valadares	TaqPath COVID-19 CE-IVD RT-PCR kit
2020-11-03	24.7458	31.399	Teófilo Otoni	TaqPath COVID-19 CE-IVD RT-PCR kit
2020-11-03	29.9732	10.5757	Governador Valadares	TaqPath COVID-19 CE-IVD RT-PCR kit
2020-11-03	33.3507	12.8683	Itaúna	TaqPath COVID-19 CE-IVD RT-PCR kit
2020-11-03	26.4811	29.3508	Belo Horizonte	TaqPath COVID-19 CE-IVD RT-PCR kit
2020-11-03	24.5072	30.6774	Machado	TaqPath COVID-19 CE-IVD RT-PCR kit
2020-11-03	22.7769	22.4051	Patrocínio	TaqPath COVID-19 CE-IVD RT-PCR kit
2020-11-03	26.2954	25.6595	Patrocínio	TaqPath COVID-19 CE-IVD RT-PCR kit
2020-11-03	30.701	15.5807	Juiz de Fora	TaqPath COVID-19 CE-IVD RT-PCR kit
2020-11-03	32.5557	8.5534	Cataguases	TaqPath COVID-19 CE-IVD RT-PCR kit
2020-11-03	24.4343	14.729	Itaúna	TaqPath COVID-19 CE-IVD RT-PCR kit
2020-11-03	21.0811	11.9293	Governador Valadares	TaqPath COVID-19 CE-IVD RT-PCR kit
2020-11-03	27.4043	21.4706	Montes Claros	TaqPath COVID-19 CE-IVD RT-PCR kit
2020-11-03	24.7612	15.964	Juiz de Fora	TaqPath COVID-19 CE-IVD RT-PCR kit
2020-11-03	25.9583	24.7205	Jacutinga	TaqPath COVID-19 CE-IVD RT-PCR kit
2020-11-03	26.4587	28.4431	Montes Claros	TaqPath COVID-19 CE-IVD RT-PCR kit
2020-11-03	26.4173	19.2526	Montes Claros	TaqPath COVID-19 CE-IVD RT-PCR kit
2020-11-03	23.433	22.7231	Governador Valadares	TaqPath COVID-19 CE-IVD RT-PCR kit
2020-11-03	25.7083	27.3768	Montes Claros	TaqPath COVID-19 CE-IVD RT-PCR kit
2020-11-03	38.3528	20.1518	Governador Valadares	TaqPath COVID-19 CE-IVD RT-PCR kit
2020-11-03	24.1744	32.0219	Januária	TaqPath COVID-19 CE-IVD RT-PCR kit
2020-11-03	25.2055	23.7079	Juiz de Fora	TaqPath COVID-19 CE-IVD RT-PCR kit
2020-11-03	25.8383	27.4821	Montes Claros	TaqPath COVID-19 CE-IVD RT-PCR kit
2020-11-03	25.8351	25.8956	Montes Claros	TaqPath COVID-19 CE-IVD RT-PCR kit
2020-11-03	26.8271	36.2211	Belo Horizonte	TaqPath COVID-19 CE-IVD RT-PCR kit
2020-11-03	32.9829	10.9014	Juiz de Fora	TaqPath COVID-19 CE-IVD RT-PCR kit
2020-11-03	26.0141	23.6264	Lavras	TaqPath COVID-19 CE-IVD RT-PCR kit
2020-11-03	24.4743	19.8491	Belo Horizonte	TaqPath COVID-19 CE-IVD RT-PCR kit
2020-11-03	32.3809	11.1568	Juiz de Fora	TaqPath COVID-19 CE-IVD RT-PCR kit
2020-11-03	24.3495	19.8295	Governador Valadares	TaqPath COVID-19 CE-IVD RT-PCR kit
2020-11-03	23.8038	17.6751	Montes Claros	TaqPath COVID-19 CE-IVD RT-PCR kit
2020-11-03	26.438	21.1864	Montes Claros	TaqPath COVID-19 CE-IVD RT-PCR kit
2020-11-03	25.2695	30.1861	Governador Valadares	TaqPath COVID-19 CE-IVD RT-PCR kit
2020-11-03	26.8972	30.0679	Juiz de Fora	TaqPath COVID-19 CE-IVD RT-PCR kit
2020-11-03	24.8777	26.5348	Patrocínio	TaqPath COVID-19 CE-IVD RT-PCR kit
2020-11-03	26.1657	17.7872	Três Corações	TaqPath COVID-19 CE-IVD RT-PCR kit
2020-11-03	27.5129	22.7063	Montes Claros	TaqPath COVID-19 CE-IVD RT-PCR kit
2020-11-03	23.4042	19.8289	Contagem	TaqPath COVID-19 CE-IVD RT-PCR kit
2020-11-03	25.862	32.93	Belo Horizonte	TaqPath COVID-19 CE-IVD RT-PCR kit
2020-11-03	24.3996	27.8732	Congonhas	TaqPath COVID-19 CE-IVD RT-PCR kit
2020-11-03	22.7439	10.4755	Governador Valadares	TaqPath COVID-19 CE-IVD RT-PCR kit
2020-11-03	21.8314	17.1812	Itaúna	TaqPath COVID-19 CE-IVD RT-PCR kit
2020-11-03	25.9058	19.5718	Juiz de Fora	TaqPath COVID-19 CE-IVD RT-PCR kit
2020-11-03	26.922	26.8584	Juiz de Fora	TaqPath COVID-19 CE-IVD RT-PCR kit
2020-11-03	26.018	21.4552	Juiz de Fora	TaqPath COVID-19 CE-IVD RT-PCR kit
2020-11-03	25.4892	20.2409	Congonhas	TaqPath COVID-19 CE-IVD RT-PCR kit
2020-11-03	36.5421	14.1664	Patrocínio	TaqPath COVID-19 CE-IVD RT-PCR kit
2020-11-03	23.8866	27.7431	Barão de Cocais	TaqPath COVID-19 CE-IVD RT-PCR kit
2020-11-03	25.4702	24.1828	Belo Horizonte	TaqPath COVID-19 CE-IVD RT-PCR kit
2020-11-03	33.2608	12.2855	Divinópolis	TaqPath COVID-19 CE-IVD RT-PCR kit
2020-11-03	25.6441	29.4476	Montes Claros	TaqPath COVID-19 CE-IVD RT-PCR kit
2020-11-03	22.9228	14.4923	Juiz de Fora	TaqPath COVID-19 CE-IVD RT-PCR kit
2020-11-03	25.4716	21.1981	Juiz de Fora	TaqPath COVID-19 CE-IVD RT-PCR kit
2020-11-03	35.7422	17.7832	Muriaé	TaqPath COVID-19 CE-IVD RT-PCR kit
2020-11-03	25.1755	23.5972	Montes Claros	TaqPath COVID-19 CE-IVD RT-PCR kit
2020-11-03	24.6664	23.2795	Congonhas	TaqPath COVID-19 CE-IVD RT-PCR kit
2020-11-03	23.9646	16.3332	Nova Lima	TaqPath COVID-19 CE-IVD RT-PCR kit
2020-11-03	26.4182	24.4967	Nova Lima	TaqPath COVID-19 CE-IVD RT-PCR kit
2020-11-03	29.1467	14.3169	Muriaé	TaqPath COVID-19 CE-IVD RT-PCR kit
2020-11-03	25.4392	21.4061	Itabira	TaqPath COVID-19 CE-IVD RT-PCR kit
2020-11-03	24.3774	16.9748	Itabira	TaqPath COVID-19 CE-IVD RT-PCR kit
2020-11-03	24.5421	16.8028	Belo Horizonte	TaqPath COVID-19 CE-IVD RT-PCR kit
2020-11-03	27.6712	25.7196	Itabira	TaqPath COVID-19 CE-IVD RT-PCR kit
2020-11-03	28.0151	13.6704	Itajubá	TaqPath COVID-19 CE-IVD RT-PCR kit
2020-11-03	24.1389	16.8124	Itabira	TaqPath COVID-19 CE-IVD RT-PCR kit
2020-11-03	24.688	23.9862	Belo Horizonte	TaqPath COVID-19 CE-IVD RT-PCR kit
2020-11-03	24.0465	14.3456	Mutum	TaqPath COVID-19 CE-IVD RT-PCR kit
2020-11-03	23.544	14.9156	Itabira	TaqPath COVID-19 CE-IVD RT-PCR kit
2020-11-03	25.6727	28.9789	Arcos	TaqPath COVID-19 CE-IVD RT-PCR kit
2020-11-03	25.286	13.8293	Itajubá	TaqPath COVID-19 CE-IVD RT-PCR kit
2020-11-03	25.1394	15.5804	Itabira	TaqPath COVID-19 CE-IVD RT-PCR kit
2020-11-03	22.1385	14.6303	Belo Horizonte	TaqPath COVID-19 CE-IVD RT-PCR kit
2020-11-03	25.819	24.7715	Itabira	TaqPath COVID-19 CE-IVD RT-PCR kit
2020-11-03	25.3408	15.2898	Itabira	TaqPath COVID-19 CE-IVD RT-PCR kit
2020-11-03	25.4384	16.3944	Itabira	TaqPath COVID-19 CE-IVD RT-PCR kit
2020-11-03	26.9231	12.8642	Mutum	TaqPath COVID-19 CE-IVD RT-PCR kit
2020-11-03	20.9009	12.3514	Divinópolis	TaqPath COVID-19 CE-IVD RT-PCR kit
2020-11-03	35.9186	13.4343	Divinópolis	TaqPath COVID-19 CE-IVD RT-PCR kit
2020-11-03	31.0832	14.4632	Manhuaçu	TaqPath COVID-19 CE-IVD RT-PCR kit
2020-11-03	25.3017	19.3551	Conselheiro Lafaiete	TaqPath COVID-19 CE-IVD RT-PCR kit
2020-11-03	30.5729	13.4904	Unaí	TaqPath COVID-19 CE-IVD RT-PCR kit
2020-11-03	25.4095	15.8886	Araporã	TaqPath COVID-19 CE-IVD RT-PCR kit
2020-11-03	25.2713	28.6845	Conselheiro Lafaiete	TaqPath COVID-19 CE-IVD RT-PCR kit
2020-11-03	25.7808	27.5184	Minas Novas	TaqPath COVID-19 CE-IVD RT-PCR kit
2020-11-03	26.16	32.8806	Minas Novas	TaqPath COVID-19 CE-IVD RT-PCR kit
2020-11-03	24.8656	31.3164	Juiz de Fora	TaqPath COVID-19 CE-IVD RT-PCR kit
2020-11-03	25.045	29.6458	Minas Novas	TaqPath COVID-19 CE-IVD RT-PCR kit
2020-11-03	38.334	9.83934	Araxá	TaqPath COVID-19 CE-IVD RT-PCR kit
2020-11-03	26.7716	35.3843	Bom Despacho	TaqPath COVID-19 CE-IVD RT-PCR kit
2020-11-03	32.5224	12.4772	Lavras	TaqPath COVID-19 CE-IVD RT-PCR kit
2020-11-03	25.2166	15.8109	Unaí	TaqPath COVID-19 CE-IVD RT-PCR kit
2020-11-03	23.5384	34.6036	Juiz de Fora	TaqPath COVID-19 CE-IVD RT-PCR kit
2020-11-03	24.9009	22.9659	Araporã	TaqPath COVID-19 CE-IVD RT-PCR kit
2020-11-03	35.4771	23.7662	Poços de Caldas	TaqPath COVID-19 CE-IVD RT-PCR kit
2020-11-03	35.3968	10.285	Lavras	TaqPath COVID-19 CE-IVD RT-PCR kit
2020-11-03	23.8939	19.8134	Juiz de Fora	TaqPath COVID-19 CE-IVD RT-PCR kit
2020-11-03	24.9314	20.4567	Jacutinga	TaqPath COVID-19 CE-IVD RT-PCR kit
2020-11-03	25.6081	21.8673	Unaí	TaqPath COVID-19 CE-IVD RT-PCR kit
2020-11-03	30.97	12.3933	Além Paraíba	TaqPath COVID-19 CE-IVD RT-PCR kit
2020-11-03	25.5686	32.8872	Unaí	TaqPath COVID-19 CE-IVD RT-PCR kit
2020-11-03	28.9588	28.9769	Belo Horizonte	TaqPath COVID-19 CE-IVD RT-PCR kit
2020-11-03	24.4064	15.4948	Belo Horizonte	TaqPath COVID-19 CE-IVD RT-PCR kit
2020-11-03	25.4103	22.8955	Manhuaçu	TaqPath COVID-19 CE-IVD RT-PCR kit
2020-11-03	24.5372	19.2332	Divinópolis	TaqPath COVID-19 CE-IVD RT-PCR kit
2020-11-03	25.8588	21.4191	Itaúna	TaqPath COVID-19 CE-IVD RT-PCR kit
2020-11-03	27.0747	27.5172	Juiz de Fora	TaqPath COVID-19 CE-IVD RT-PCR kit
2020-11-03	30.2723	13.6261	Betim	TaqPath COVID-19 CE-IVD RT-PCR kit
2020-11-03	25.8475	31.8931	Montes Claros	TaqPath COVID-19 CE-IVD RT-PCR kit
2020-11-03	23.7593	27.4435	Poços de Caldas	TaqPath COVID-19 CE-IVD RT-PCR kit
2020-11-03	23.8962	20.6081	Teófilo Otoni	TaqPath COVID-19 CE-IVD RT-PCR kit
2020-11-03	24.5571	20.9794	Belo Horizonte	TaqPath COVID-19 CE-IVD RT-PCR kit
2020-11-03	25.2484	20.5355	Três Marias	TaqPath COVID-19 CE-IVD RT-PCR kit
2020-11-03	24.6058	21.2742	Sete Lagoas	TaqPath COVID-19 CE-IVD RT-PCR kit
2020-11-03	34.8403	10.7184	Sete Lagoas	TaqPath COVID-19 CE-IVD RT-PCR kit
2020-11-03	30.5297	13.9448	Iturama	TaqPath COVID-19 CE-IVD RT-PCR kit
2020-11-03	25.3793	25.7215	Belo Horizonte	TaqPath COVID-19 CE-IVD RT-PCR kit
2020-11-03	23.7079	14.8977	Teófilo Otoni	TaqPath COVID-19 CE-IVD RT-PCR kit
2020-11-03	26.4063	16.3464	Teófilo Otoni	TaqPath COVID-19 CE-IVD RT-PCR kit
2020-11-03	24.1854	18.4125	Teófilo Otoni	TaqPath COVID-19 CE-IVD RT-PCR kit
2020-11-03	25.9941	18.6287	São Sebastião do Paraíso	TaqPath COVID-19 CE-IVD RT-PCR kit
2020-11-03	32.5312	10.9983	Poços de Caldas	TaqPath COVID-19 CE-IVD RT-PCR kit
2020-11-03	24.3066	11.564	Poços de Caldas	TaqPath COVID-19 CE-IVD RT-PCR kit
2020-11-03	26.8775	30.0553	Juiz de Fora	TaqPath COVID-19 CE-IVD RT-PCR kit
2020-11-03	21.4058	13.3606	Divinópolis	TaqPath COVID-19 CE-IVD RT-PCR kit
2020-11-03	27.5084	25.9594	João Monlevade	TaqPath COVID-19 CE-IVD RT-PCR kit
2020-11-03	24.0941	14.863	Pouso Alegre	TaqPath COVID-19 CE-IVD RT-PCR kit
2020-11-03	24.3898	15.6835	Sete Lagoas	TaqPath COVID-19 CE-IVD RT-PCR kit
2020-11-03	Undetermined	8.55322	Teófilo Otoni	TaqPath COVID-19 CE-IVD RT-PCR kit
2020-11-03	33.9066	15.5597	Teófilo Otoni	TaqPath COVID-19 CE-IVD RT-PCR kit
2020-11-03	24.7265	13.6105	Sete Lagoas	TaqPath COVID-19 CE-IVD RT-PCR kit
2020-11-03	26.2873	18.9671	Juiz de Fora	TaqPath COVID-19 CE-IVD RT-PCR kit
2020-11-03	29.1785	15.4468	Belo Horizonte	TaqPath COVID-19 CE-IVD RT-PCR kit
2020-11-03	25.9219	20.573	Belo Horizonte	TaqPath COVID-19 CE-IVD RT-PCR kit
2020-11-03	32.374	10.37	Sete Lagoas	TaqPath COVID-19 CE-IVD RT-PCR kit
2020-11-03	22.7336	14.2137	Sete Lagoas	TaqPath COVID-19 CE-IVD RT-PCR kit
2020-11-03	24.53	20.8851	Teófilo Otoni	TaqPath COVID-19 CE-IVD RT-PCR kit
2020-11-03	27.0552	30.8217	Cláudio	TaqPath COVID-19 CE-IVD RT-PCR kit
2020-11-03	26.9308	26.1682	Três Pontas	TaqPath COVID-19 CE-IVD RT-PCR kit
2020-11-03	24.4118	21.9337	Belo Horizonte	TaqPath COVID-19 CE-IVD RT-PCR kit
2020-11-03	29.5565	16.9031	Pará de Minas	TaqPath COVID-19 CE-IVD RT-PCR kit
2020-11-03	25.8615	23.4742	Teófilo Otoni	TaqPath COVID-19 CE-IVD RT-PCR kit
2020-11-03	23.5339	20.7036	Teófilo Otoni	TaqPath COVID-19 CE-IVD RT-PCR kit
2020-11-03	Undetermined	14.6361	Teófilo Otoni	TaqPath COVID-19 CE-IVD RT-PCR kit
2020-11-03	24.9236	23.6295	Belo Horizonte	TaqPath COVID-19 CE-IVD RT-PCR kit
2020-11-03	23.7772	26.6001	Juiz de Fora	TaqPath COVID-19 CE-IVD RT-PCR kit
2020-11-03	26.8059	24.7729	Juiz de Fora	TaqPath COVID-19 CE-IVD RT-PCR kit
2020-11-03	25.1953	23.5939	Três Pontas	TaqPath COVID-19 CE-IVD RT-PCR kit
2020-11-03	24.5757	26.3191	Montes Claros	TaqPath COVID-19 CE-IVD RT-PCR kit
2020-11-03	24.4769	16.4242	Iturama	TaqPath COVID-19 CE-IVD RT-PCR kit
2020-11-03	23.7491	16.301	Sete Lagoas	TaqPath COVID-19 CE-IVD RT-PCR kit
2020-11-03	25.0935	31.8455	Poços de Caldas	TaqPath COVID-19 CE-IVD RT-PCR kit
2020-11-03	23.2167	16.8159	Pará de Minas	TaqPath COVID-19 CE-IVD RT-PCR kit
2020-11-03	24.749	23.6692	Divinópolis	TaqPath COVID-19 CE-IVD RT-PCR kit
2020-11-03	25.0393	21.432	Poços de Caldas	TaqPath COVID-19 CE-IVD RT-PCR kit
2020-11-03	31.8713	11.8876	Sete Lagoas	TaqPath COVID-19 CE-IVD RT-PCR kit
2020-11-03	31.0754	14.7178	Juiz de Fora	TaqPath COVID-19 CE-IVD RT-PCR kit
2020-11-03	25.9257	26.4815	Belo Horizonte	TaqPath COVID-19 CE-IVD RT-PCR kit
2020-11-03	27.5112	31.9337	São Sebastião do Paraíso	TaqPath COVID-19 CE-IVD RT-PCR kit
2020-11-03	25.8574	25.7351	Teófilo Otoni	TaqPath COVID-19 CE-IVD RT-PCR kit
2020-11-03	34.7738	11.577	Juiz de Fora	TaqPath COVID-19 CE-IVD RT-PCR kit
2020-11-03	26.0798	16.4825	Betim	TaqPath COVID-19 CE-IVD RT-PCR kit
2020-11-03	29.9441	14.5619	Betim	TaqPath COVID-19 CE-IVD RT-PCR kit
2020-11-03	21.9316	14.418	Belo Horizonte	TaqPath COVID-19 CE-IVD RT-PCR kit
2020-11-03	26.4474	20.6641	Igarapé	TaqPath COVID-19 CE-IVD RT-PCR kit
2020-11-03	26.432	30.2424	Betim	TaqPath COVID-19 CE-IVD RT-PCR kit
2020-11-03	29.7172	26.7337	Vespasiano	TaqPath COVID-19 CE-IVD RT-PCR kit
2020-11-03	24.1631	29.7999	Belo Horizonte	TaqPath COVID-19 CE-IVD RT-PCR kit
2020-11-03	29.2571	12.329	Belo Horizonte	TaqPath COVID-19 CE-IVD RT-PCR kit
2020-11-03	25.213	31.2114	Belo Horizonte	TaqPath COVID-19 CE-IVD RT-PCR kit
2020-11-03	23.4176	17.6918	Ribeirão das Neves	TaqPath COVID-19 CE-IVD RT-PCR kit
2020-11-03	27.3734	20.6664	Betim	TaqPath COVID-19 CE-IVD RT-PCR kit
2020-11-03	25.474	28.3614	Lagoa Santa	TaqPath COVID-19 CE-IVD RT-PCR kit
2020-11-03	Undetermined	13.8257	Betim	TaqPath COVID-19 CE-IVD RT-PCR kit
2020-11-03	25.6036	30.8107	Ribeirão das Neves	TaqPath COVID-19 CE-IVD RT-PCR kit
2020-11-03	25.5505	19.7741	Santa Luzia	TaqPath COVID-19 CE-IVD RT-PCR kit
2020-11-03	20.1651	11.8919	Belo Horizonte	TaqPath COVID-19 CE-IVD RT-PCR kit
2020-11-03	33.8358	7.81169	Belo Horizonte	TaqPath COVID-19 CE-IVD RT-PCR kit
2020-11-03	27.6758	11.6884	Betim	TaqPath COVID-19 CE-IVD RT-PCR kit
2020-11-03	31.7412	7.42115	Betim	TaqPath COVID-19 CE-IVD RT-PCR kit
2020-11-03	29.3249	12.6453	Belo Horizonte	TaqPath COVID-19 CE-IVD RT-PCR kit
2020-11-03	25.1148	18.2787	Caeté	TaqPath COVID-19 CE-IVD RT-PCR kit
2020-11-03	37.1777	14.0072	Belo Horizonte	TaqPath COVID-19 CE-IVD RT-PCR kit
2020-11-03	23.4669	22.1706	Santa Luzia	TaqPath COVID-19 CE-IVD RT-PCR kit
2020-11-03	25.3921	27.538	Belo Horizonte	TaqPath COVID-19 CE-IVD RT-PCR kit
2020-11-03	24.3133	28.9628	Belo Horizonte	TaqPath COVID-19 CE-IVD RT-PCR kit
2020-11-03	23.2121	21.7289	Conselheiro Lafaiete	TaqPath COVID-19 CE-IVD RT-PCR kit
2020-11-03	24.319	16.5224	Belo Horizonte	TaqPath COVID-19 CE-IVD RT-PCR kit
2020-11-03	26.3383	16.5214	Santa Luzia	TaqPath COVID-19 CE-IVD RT-PCR kit
2020-11-03	24.2141	14.4468	Betim	TaqPath COVID-19 CE-IVD RT-PCR kit
2020-11-03	24.5887	18.6491	Betim	TaqPath COVID-19 CE-IVD RT-PCR kit
2020-11-03	25.0114	25.2751	Ribeirão das Neves	TaqPath COVID-19 CE-IVD RT-PCR kit
2020-11-03	25.4651	20.3067	Santa Luzia	TaqPath COVID-19 CE-IVD RT-PCR kit
2020-11-03	22.3105	14.2733	Belo Horizonte	TaqPath COVID-19 CE-IVD RT-PCR kit
2020-11-03	22.6689	16.1764	Belo Horizonte	TaqPath COVID-19 CE-IVD RT-PCR kit
2020-11-03	24.7788	31.8673	Sete Lagoas	TaqPath COVID-19 CE-IVD RT-PCR kit
2020-11-03	24.4364	21.8774	Belo Horizonte	TaqPath COVID-19 CE-IVD RT-PCR kit
2020-11-03	23.2598	21.5533	Belo Horizonte	TaqPath COVID-19 CE-IVD RT-PCR kit
2020-11-03	28.6526	16.295	Belo Horizonte	TaqPath COVID-19 CE-IVD RT-PCR kit
2020-11-03	25.4937	17.4174	Sarzedo	TaqPath COVID-19 CE-IVD RT-PCR kit
2020-11-03	Undetermined	18.5992	Belo Horizonte	TaqPath COVID-19 CE-IVD RT-PCR kit
2020-11-03	23.7759	25.7113	Belo Horizonte	TaqPath COVID-19 CE-IVD RT-PCR kit
2020-11-03	24.8214	21.4351	Belo Horizonte	TaqPath COVID-19 CE-IVD RT-PCR kit
2020-11-03	26.4396	27.7615	Santa Luzia	TaqPath COVID-19 CE-IVD RT-PCR kit
2020-11-03	24.1066	14.7104	Caeté	TaqPath COVID-19 CE-IVD RT-PCR kit
2020-11-03	25.609	20.6789	Contagem	TaqPath COVID-19 CE-IVD RT-PCR kit
2020-11-03	24.3967	26.7191	Belo Horizonte	TaqPath COVID-19 CE-IVD RT-PCR kit
2020-11-03	25.0042	21.5294	Sete Lagoas	TaqPath COVID-19 CE-IVD RT-PCR kit
2020-11-03	23.8972	19.3063	Contagem	TaqPath COVID-19 CE-IVD RT-PCR kit
2020-11-03	27.9544	32.4941	Belo Horizonte	TaqPath COVID-19 CE-IVD RT-PCR kit
2020-11-03	Undetermined	7.54975	Contagem	TaqPath COVID-19 CE-IVD RT-PCR kit
2020-11-03	27.4608	14.1689	Belo Horizonte	TaqPath COVID-19 CE-IVD RT-PCR kit
2020-11-03	27.9585	17.4222	Betim	TaqPath COVID-19 CE-IVD RT-PCR kit
2020-11-03	25.9489	20.7507	Betim	TaqPath COVID-19 CE-IVD RT-PCR kit
2020-11-03	25.1462	28.9707	Belo Horizonte	TaqPath COVID-19 CE-IVD RT-PCR kit
2020-11-03	26.2483	13.1698	Belo Horizonte	TaqPath COVID-19 CE-IVD RT-PCR kit
2020-11-03	24.1827	26.4402	Belo Horizonte	TaqPath COVID-19 CE-IVD RT-PCR kit
2020-11-03	23.2553	29.0736	Belo Horizonte	TaqPath COVID-19 CE-IVD RT-PCR kit
2020-11-03	30.5307	13.3567	Belo Horizonte	TaqPath COVID-19 CE-IVD RT-PCR kit
2020-11-03	21.1216	16.1824	Contagem	TaqPath COVID-19 CE-IVD RT-PCR kit
2020-11-03	26.1507	16.3733	Belo Horizonte	TaqPath COVID-19 CE-IVD RT-PCR kit
2020-11-03	26.4494	15.9268	Belo Horizonte	TaqPath COVID-19 CE-IVD RT-PCR kit
2020-11-03	24.134	18.832	Contagem	TaqPath COVID-19 CE-IVD RT-PCR kit
2020-11-03	30.9087	15.3495	Contagem	TaqPath COVID-19 CE-IVD RT-PCR kit
2020-11-03	30.428	11.9389	Belo Horizonte	TaqPath COVID-19 CE-IVD RT-PCR kit
2020-11-03	29.108	16.3485	Belo Horizonte	TaqPath COVID-19 CE-IVD RT-PCR kit
2020-11-03	24.6911	14.9299	Belo Horizonte	TaqPath COVID-19 CE-IVD RT-PCR kit
2020-11-03	34.0899	20.875	Belo Horizonte	TaqPath COVID-19 CE-IVD RT-PCR kit
2020-11-03	21.5071	12.7708	Belo Horizonte	TaqPath COVID-19 CE-IVD RT-PCR kit
2020-11-03	29.8376	14.2886	Belo Horizonte	TaqPath COVID-19 CE-IVD RT-PCR kit
2020-11-03	Undetermined	8.86002	Contagem	TaqPath COVID-19 CE-IVD RT-PCR kit
2020-11-03	36.4986	19.475	Contagem	TaqPath COVID-19 CE-IVD RT-PCR kit
2020-11-03	Undetermined	17.6546	Belo Horizonte	TaqPath COVID-19 CE-IVD RT-PCR kit
2020-11-03	Undetermined	12.2682	Contagem	TaqPath COVID-19 CE-IVD RT-PCR kit
2020-11-03	38.5143	17.8106	Contagem	TaqPath COVID-19 CE-IVD RT-PCR kit
2020-11-03	27.756	15.9278	Belo Horizonte	TaqPath COVID-19 CE-IVD RT-PCR kit
2020-11-03	34.5229	12.4275	Belo Horizonte	TaqPath COVID-19 CE-IVD RT-PCR kit
2020-11-03	23.4739	28.2998	Belo Horizonte	TaqPath COVID-19 CE-IVD RT-PCR kit
2020-11-03	25.5099	22.6876	Belo Horizonte	TaqPath COVID-19 CE-IVD RT-PCR kit
2020-11-03	29.0451	15.6237	Sabará	TaqPath COVID-19 CE-IVD RT-PCR kit
2020-11-03	Undetermined	13.3041	Belo Horizonte	TaqPath COVID-19 CE-IVD RT-PCR kit
2020-11-03	23.3556	14.443	Sabará	TaqPath COVID-19 CE-IVD RT-PCR kit
2020-11-03	23.2992	13.6077	Belo Horizonte	TaqPath COVID-19 CE-IVD RT-PCR kit
2020-11-03	25.518	26.584	Belo Horizonte	TaqPath COVID-19 CE-IVD RT-PCR kit
2020-11-03	24.5813	24.8874	Belo Horizonte	TaqPath COVID-19 CE-IVD RT-PCR kit
2020-11-03	24.485	17.4152	Belo Horizonte	TaqPath COVID-19 CE-IVD RT-PCR kit
2020-11-03	37.5343	18.956	Belo Horizonte	TaqPath COVID-19 CE-IVD RT-PCR kit
2020-11-03	39.7915	15.7682	Vespasiano	TaqPath COVID-19 CE-IVD RT-PCR kit
2020-11-03	25.6016	30.9043	Belo Horizonte	TaqPath COVID-19 CE-IVD RT-PCR kit
2020-11-03	21.8899	24.9535	Belo Horizonte	TaqPath COVID-19 CE-IVD RT-PCR kit
2020-11-03	21.9534	18.5435	Belo Horizonte	TaqPath COVID-19 CE-IVD RT-PCR kit
2020-11-03	31.5959	15.3043	Araguari	TaqPath COVID-19 CE-IVD RT-PCR kit
2020-11-03	29.0104	11.7997	Belo Horizonte	TaqPath COVID-19 CE-IVD RT-PCR kit
2020-11-03	Undetermined	11.9392	Belo Horizonte	TaqPath COVID-19 CE-IVD RT-PCR kit
2020-11-03	39.1129	13.9965	Belo Horizonte	TaqPath COVID-19 CE-IVD RT-PCR kit
2020-11-03	23.9588	20.1342	Araguari	TaqPath COVID-19 CE-IVD RT-PCR kit
2020-11-03	Undetermined	22.7193	Belo Horizonte	TaqPath COVID-19 CE-IVD RT-PCR kit
2020-11-03	23.8693	14.8723	Belo Horizonte	TaqPath COVID-19 CE-IVD RT-PCR kit
2020-11-03	23.6459	13.7242	Sabará	TaqPath COVID-19 CE-IVD RT-PCR kit
2020-11-03	29.2107	22.2486	Belo Horizonte	TaqPath COVID-19 CE-IVD RT-PCR kit
2020-11-03	Undetermined	31.7426	Araguari	TaqPath COVID-19 CE-IVD RT-PCR kit
2020-11-03	25.9821	27.5048	Belo Horizonte	TaqPath COVID-19 CE-IVD RT-PCR kit
2020-11-03	26.2548	28.3819	Belo Horizonte	TaqPath COVID-19 CE-IVD RT-PCR kit
2020-11-03	38.6554	18.6989	Belo Horizonte	TaqPath COVID-19 CE-IVD RT-PCR kit
2020-11-03	Undetermined	15.0428	Belo Horizonte	TaqPath COVID-19 CE-IVD RT-PCR kit
2020-11-03	31.0675	33.0689	Belo Horizonte	TaqPath COVID-19 CE-IVD RT-PCR kit
2020-11-03	Undetermined	26.1748	Araxá	TaqPath COVID-19 CE-IVD RT-PCR kit
2020-11-03	Undetermined	12.028	Vespasiano	TaqPath COVID-19 CE-IVD RT-PCR kit
2020-11-03	26.1932	28.6075	Januária	TaqPath COVID-19 CE-IVD RT-PCR kit
2020-11-03	24.6149	19.434	Montes Claros	TaqPath COVID-19 CE-IVD RT-PCR kit
2020-11-03	25.2668	30.1922	Januária	TaqPath COVID-19 CE-IVD RT-PCR kit
2020-11-03	24.692	32.9145	Belo Horizonte	TaqPath COVID-19 CE-IVD RT-PCR kit
2020-11-03	25.1293	21.5406	Montes Claros	TaqPath COVID-19 CE-IVD RT-PCR kit
2020-11-03	Undetermined	15.8501	Contagem	TaqPath COVID-19 CE-IVD RT-PCR kit
2020-11-03	25.6837	15.1148	Montes Claros	TaqPath COVID-19 CE-IVD RT-PCR kit
2020-11-03	25.8316	23.6772	Governador Valadares	TaqPath COVID-19 CE-IVD RT-PCR kit
2020-11-03	32.3937	15.8208	Belo Horizonte	TaqPath COVID-19 CE-IVD RT-PCR kit
2020-11-03	Undetermined	21.6547	Nova Lima	TaqPath COVID-19 CE-IVD RT-PCR kit
2020-11-03	27.696	21.5855	Ponte Nova	TaqPath COVID-19 CE-IVD RT-PCR kit
2020-11-03	25.8145	22.4514	Mutum	TaqPath COVID-19 CE-IVD RT-PCR kit
2020-11-03	Undetermined	23.6278	Itaúna	TaqPath COVID-19 CE-IVD RT-PCR kit
2020-11-03	25.3909	27.7869	Januária	TaqPath COVID-19 CE-IVD RT-PCR kit
2020-11-03	22.9704	30.755	Montes Claros	TaqPath COVID-19 CE-IVD RT-PCR kit
2020-11-03	32.6086	18.8573	Muriaé	TaqPath COVID-19 CE-IVD RT-PCR kit
2020-11-03	25.373	16.3935	Belo Horizonte	TaqPath COVID-19 CE-IVD RT-PCR kit
2020-11-03	24.4261	24.8561	Congonhas	TaqPath COVID-19 CE-IVD RT-PCR kit
2020-11-03	31.2273	22.76	Conselheiro Lafaiete	TaqPath COVID-19 CE-IVD RT-PCR kit
2020-11-03	25.3899	20.9289	Teófilo Otoni	TaqPath COVID-19 CE-IVD RT-PCR kit
2020-11-03	24.0832	21.8623	Teófilo Otoni	TaqPath COVID-19 CE-IVD RT-PCR kit
2020-11-03	37.3836	25.4974	Inhaúma	TaqPath COVID-19 CE-IVD RT-PCR kit
2020-11-03	36.0951	30.3176	Sete Lagoas	TaqPath COVID-19 CE-IVD RT-PCR kit
2020-11-03	26.4293	17.6909	Teófilo Otoni	TaqPath COVID-19 CE-IVD RT-PCR kit
2020-11-03	25.2196	20.38	Paraopeba	TaqPath COVID-19 CE-IVD RT-PCR kit
2020-11-03	Undetermined	28.4387	Betim	TaqPath COVID-19 CE-IVD RT-PCR kit
2020-11-03	26.4141	25.0514	Belo Horizonte	TaqPath COVID-19 CE-IVD RT-PCR kit
2020-11-03	22.4615	17.0275	Belo Horizonte	TaqPath COVID-19 CE-IVD RT-PCR kit
2020-11-03	22.2682	24.6386	Belo Horizonte	TaqPath COVID-19 CE-IVD RT-PCR kit
2020-11-03	24.3609	23.8769	Belo Horizonte	TaqPath COVID-19 CE-IVD RT-PCR kit
2020-11-03	28.0054	19.7515	Vespasiano	TaqPath COVID-19 CE-IVD RT-PCR kit
2020-11-03	23.6803	18.7137	Lagoa Santa	TaqPath COVID-19 CE-IVD RT-PCR kit
2020-11-03	26.6823	34.3667	Sete Lagoas	TaqPath COVID-19 CE-IVD RT-PCR kit
2020-11-03	Undetermined	8.0057	Sete Lagoas	TaqPath COVID-19 CE-IVD RT-PCR kit
2020-11-03	32.9989	28.6508	Santa Luzia	TaqPath COVID-19 CE-IVD RT-PCR kit
2020-11-03	23.793	14.2947	Belo Horizonte	TaqPath COVID-19 CE-IVD RT-PCR kit
2020-11-03	Undetermined	29.2605	Belo Horizonte	TaqPath COVID-19 CE-IVD RT-PCR kit
2020-11-03	38.0005	13.1059	Belo Horizonte	TaqPath COVID-19 CE-IVD RT-PCR kit
2020-11-03	23.3058	19.2475	Matozinhos	TaqPath COVID-19 CE-IVD RT-PCR kit
2020-11-03	31.0286	8.47813	Belo Horizonte	TaqPath COVID-19 CE-IVD RT-PCR kit
2020-11-03	37.8897	17.7312	Ibirité	TaqPath COVID-19 CE-IVD RT-PCR kit
2020-11-03	23.9688	22.2818	Sarzedo	TaqPath COVID-19 CE-IVD RT-PCR kit
2020-11-03	24.5432	20.1589	Belo Horizonte	TaqPath COVID-19 CE-IVD RT-PCR kit
2020-11-03	29.7383	12.6218	Belo Horizonte	TaqPath COVID-19 CE-IVD RT-PCR kit
2020-11-03	26.8857	31.1639	Pedro Leopoldo	TaqPath COVID-19 CE-IVD RT-PCR kit
2020-11-03	25.4598	18.6452	Contagem	TaqPath COVID-19 CE-IVD RT-PCR kit
2020-11-03	37.9048	16.6755	Sabará	TaqPath COVID-19 CE-IVD RT-PCR kit
2020-11-03	37.4657	19.4145	Belo Horizonte	TaqPath COVID-19 CE-IVD RT-PCR kit
2020-11-04	34.6958	16	Belo Horizonte	TaqPath COVID-19 CE-IVD RT-PCR kit
2020-11-04	25.489	29.7625	Belo Horizonte	TaqPath COVID-19 CE-IVD RT-PCR kit
2020-11-04	27.0138	34.3885	Nova Lima	TaqPath COVID-19 CE-IVD RT-PCR kit
2020-11-04	35.3968	31.5118	Belo Horizonte	TaqPath COVID-19 CE-IVD RT-PCR kit
2020-11-04	25.1091	16.6252	Sabará	TaqPath COVID-19 CE-IVD RT-PCR kit
2020-11-04	25.0035	30.797	Ribeirão das Neves	TaqPath COVID-19 CE-IVD RT-PCR kit
2020-11-04	26.127	18.6471	Belo Horizonte	TaqPath COVID-19 CE-IVD RT-PCR kit
2020-11-04	25.725	25.5532	Luz	TaqPath COVID-19 CE-IVD RT-PCR kit
2020-11-04	30.7444	12.498	Belo Horizonte	TaqPath COVID-19 CE-IVD RT-PCR kit
2020-11-04	34.1266	7.24292	Santa Luzia	TaqPath COVID-19 CE-IVD RT-PCR kit
2020-11-04	25.9321	19.7848	Belo Horizonte	TaqPath COVID-19 CE-IVD RT-PCR kit
2020-11-04	25.8302	23.6148	Santa Luzia	TaqPath COVID-19 CE-IVD RT-PCR kit
2020-11-04	26.5077	27.3852	Belo Horizonte	TaqPath COVID-19 CE-IVD RT-PCR kit
2020-11-04	30.6332	13.5274	Belo Horizonte	TaqPath COVID-19 CE-IVD RT-PCR kit
2020-11-04	32.516	7.11744	Santa Luzia	TaqPath COVID-19 CE-IVD RT-PCR kit
2020-11-04	24.53	24.5592	Belo Horizonte	TaqPath COVID-19 CE-IVD RT-PCR kit
2020-11-04	25.7861	18.99	Belo Horizonte	TaqPath COVID-19 CE-IVD RT-PCR kit
2020-11-04	34.0695	13.377	Belo Horizonte	TaqPath COVID-19 CE-IVD RT-PCR kit
2020-11-04	33.6125	11.6329	Belo Horizonte	TaqPath COVID-19 CE-IVD RT-PCR kit
2020-11-04	25.1417	23.5745	Belo Horizonte	TaqPath COVID-19 CE-IVD RT-PCR kit
2020-11-04	24.262	19.9944	Contagem	TaqPath COVID-19 CE-IVD RT-PCR kit
2020-11-04	29.2052	36.1372	Belo Horizonte	TaqPath COVID-19 CE-IVD RT-PCR kit
2020-11-04	24.6282	14.1786	Belo Horizonte	TaqPath COVID-19 CE-IVD RT-PCR kit
2020-11-04	26.7654	32.851	Belo Horizonte	TaqPath COVID-19 CE-IVD RT-PCR kit
2020-11-04	26.4341	30.0774	Conceição do Mato Dentro	TaqPath COVID-19 CE-IVD RT-PCR kit
2020-11-04	24.3962	32.8369	Belo Horizonte	TaqPath COVID-19 CE-IVD RT-PCR kit
2020-11-04	34.4787	8.19989	Belo Horizonte	TaqPath COVID-19 CE-IVD RT-PCR kit
2020-11-04	25.9408	31.9911	Belo Horizonte	TaqPath COVID-19 CE-IVD RT-PCR kit
2020-11-04	25.9234	29.659	Belo Horizonte	TaqPath COVID-19 CE-IVD RT-PCR kit
2020-11-04	25.0931	22.6516	Belo Horizonte	TaqPath COVID-19 CE-IVD RT-PCR kit
2020-11-04	24.8561	19.6248	Contagem	TaqPath COVID-19 CE-IVD RT-PCR kit
2020-11-04	33.4319	14.3664	Belo Horizonte	TaqPath COVID-19 CE-IVD RT-PCR kit
2020-11-04	33.3254	12.8454	Belo Horizonte	TaqPath COVID-19 CE-IVD RT-PCR kit
2020-11-04	35.9522	13.2493	Contagem	TaqPath COVID-19 CE-IVD RT-PCR kit
2020-11-04	25.597	14.3208	Contagem	TaqPath COVID-19 CE-IVD RT-PCR kit
2020-11-04	28.0724	14.3845	Contagem	TaqPath COVID-19 CE-IVD RT-PCR kit
2020-11-04	25.1272	22.3018	Contagem	TaqPath COVID-19 CE-IVD RT-PCR kit
2020-11-04	25.2101	19.9171	Betim	TaqPath COVID-19 CE-IVD RT-PCR kit
2020-11-04	24.4403	23.5622	Lagoa Santa	TaqPath COVID-19 CE-IVD RT-PCR kit
2020-11-04	35.7125	13.7592	Belo Horizonte	TaqPath COVID-19 CE-IVD RT-PCR kit
2020-11-04	33.0475	16.8038	Belo Horizonte	TaqPath COVID-19 CE-IVD RT-PCR kit
2020-11-04	26.7058	32.6213	Belo Horizonte	TaqPath COVID-19 CE-IVD RT-PCR kit
2020-11-04	23.0503	16.4204	Belo Horizonte	TaqPath COVID-19 CE-IVD RT-PCR kit
2020-11-04	25.3157	21.338	Belo Horizonte	TaqPath COVID-19 CE-IVD RT-PCR kit
2020-11-04	23.1754	15.1987	Belo Horizonte	TaqPath COVID-19 CE-IVD RT-PCR kit
2020-11-04	25.0174	20.3825	Contagem	TaqPath COVID-19 CE-IVD RT-PCR kit
2020-11-04	23.4784	15.717	Contagem	TaqPath COVID-19 CE-IVD RT-PCR kit
2020-11-04	26.3305	24.4331	Belo Horizonte	TaqPath COVID-19 CE-IVD RT-PCR kit
2020-11-04	38.0942	8.31968	Belo Horizonte	TaqPath COVID-19 CE-IVD RT-PCR kit
2020-11-04	27.0782	17.1296	Belo Horizonte	TaqPath COVID-19 CE-IVD RT-PCR kit
2020-11-04	33.9613	8.09266	São José da Lapa	TaqPath COVID-19 CE-IVD RT-PCR kit
2020-11-04	24.1832	24.8443	Belo Horizonte	TaqPath COVID-19 CE-IVD RT-PCR kit
2020-11-04	34.5827	9.77927	Belo Horizonte	TaqPath COVID-19 CE-IVD RT-PCR kit
2020-11-04	24.8824	24.7353	Betim	TaqPath COVID-19 CE-IVD RT-PCR kit
2020-11-04	27.7585	13.1363	Belo Horizonte	TaqPath COVID-19 CE-IVD RT-PCR kit
2020-11-04	33.417	15.9003	Belo Horizonte	TaqPath COVID-19 CE-IVD RT-PCR kit
2020-11-04	28.4053	13.8395	Belo Horizonte	TaqPath COVID-19 CE-IVD RT-PCR kit
2020-11-04	26.1712	15.1827	Belo Horizonte	TaqPath COVID-19 CE-IVD RT-PCR kit
2020-11-04	25.5727	23.845	Belo Horizonte	TaqPath COVID-19 CE-IVD RT-PCR kit
2020-11-04	34.9453	12.113	Belo Horizonte	TaqPath COVID-19 CE-IVD RT-PCR kit
2020-11-04	28.5312	30.1862	Belo Horizonte	TaqPath COVID-19 CE-IVD RT-PCR kit
2020-11-04	24.7327	19.2881	Belo Horizonte	TaqPath COVID-19 CE-IVD RT-PCR kit
2020-11-04	31.1758	16.3228	Belo Horizonte	TaqPath COVID-19 CE-IVD RT-PCR kit
2020-11-04	36.3647	11.2743	Nova Lima	TaqPath COVID-19 CE-IVD RT-PCR kit
2020-11-04	26.8132	21.9773	Belo Horizonte	TaqPath COVID-19 CE-IVD RT-PCR kit
2020-11-04	25.4088	33.9744	Vespasiano	TaqPath COVID-19 CE-IVD RT-PCR kit
2020-11-04	29.0113	19.6663	Belo Horizonte	TaqPath COVID-19 CE-IVD RT-PCR kit
2020-11-04	23.9954	20.8427	Belo Horizonte	TaqPath COVID-19 CE-IVD RT-PCR kit
2020-11-04	39.5721	12.9943	Belo Horizonte	TaqPath COVID-19 CE-IVD RT-PCR kit
2020-11-04	34.2114	11.7764	Ribeirão das Neves	TaqPath COVID-19 CE-IVD RT-PCR kit
2020-11-04	23.6778	15.7098	Belo Horizonte	TaqPath COVID-19 CE-IVD RT-PCR kit
2020-11-04	Undetermined	12.8637	Nova Lima	TaqPath COVID-19 CE-IVD RT-PCR kit
2020-11-04	25.255	20.9457	Belo Horizonte	TaqPath COVID-19 CE-IVD RT-PCR kit
2020-11-04	33.2733	10.3107	Belo Horizonte	TaqPath COVID-19 CE-IVD RT-PCR kit
2020-11-04	25.1678	26.8656	Belo Horizonte	TaqPath COVID-19 CE-IVD RT-PCR kit
2020-11-04	24.4274	29.1426	Contagem	TaqPath COVID-19 CE-IVD RT-PCR kit
2020-11-04	31.7808	17.3995	Belo Horizonte	TaqPath COVID-19 CE-IVD RT-PCR kit
2020-11-04	25.0097	25.4862	Belo Horizonte	TaqPath COVID-19 CE-IVD RT-PCR kit
2020-11-04	25.8014	33.8822	Belo Horizonte	TaqPath COVID-19 CE-IVD RT-PCR kit
2020-11-04	35.1559	16.6022	Belo Horizonte	TaqPath COVID-19 CE-IVD RT-PCR kit
2020-11-04	35.2852	32.6159	Belo Horizonte	TaqPath COVID-19 CE-IVD RT-PCR kit
2020-11-04	36.3373	12.5317	Belo Horizonte	TaqPath COVID-19 CE-IVD RT-PCR kit
2020-11-04	28.5029	28.1668	Vespasiano	TaqPath COVID-19 CE-IVD RT-PCR kit
2020-11-04	38.6012	7.5419	Belo Horizonte	TaqPath COVID-19 CE-IVD RT-PCR kit
2020-11-04	29.33	16.6643	Belo Horizonte	TaqPath COVID-19 CE-IVD RT-PCR kit
2020-11-04	26.0274	15.6302	Belo Horizonte	TaqPath COVID-19 CE-IVD RT-PCR kit
2020-11-04	24.9624	25.8506	Belo Horizonte	TaqPath COVID-19 CE-IVD RT-PCR kit
2020-11-04	30.5148	7.60489	Ribeirão das Neves	TaqPath COVID-19 CE-IVD RT-PCR kit
2020-11-04	34.1781	17.4598	Ribeirão das Neves	TaqPath COVID-19 CE-IVD RT-PCR kit
2020-11-04	25.8047	18.2965	Contagem	TaqPath COVID-19 CE-IVD RT-PCR kit
2020-11-04	25.3712	18.1047	Vespasiano	TaqPath COVID-19 CE-IVD RT-PCR kit
2020-11-04	27.2812	24.3556	Sabará	TaqPath COVID-19 CE-IVD RT-PCR kit
2020-11-04	26.9684	18.7317	Belo Horizonte	TaqPath COVID-19 CE-IVD RT-PCR kit
2020-11-04	25.3516	29.425	Belo Horizonte	TaqPath COVID-19 CE-IVD RT-PCR kit
2020-11-04	34.3924	12.2427	Nova Lima	TaqPath COVID-19 CE-IVD RT-PCR kit
2020-11-04	26.6687	27.4445	Contagem	TaqPath COVID-19 CE-IVD RT-PCR kit
2020-11-04	26.5691	21.319	Belo Horizonte	TaqPath COVID-19 CE-IVD RT-PCR kit
2020-11-04	28.5071	33.2642	Belo Horizonte	TaqPath COVID-19 CE-IVD RT-PCR kit
2020-11-04	24.7755	31.914	Betim	TaqPath COVID-19 CE-IVD RT-PCR kit
2020-11-04	32.8603	14.5447	Araguari	TaqPath COVID-19 CE-IVD RT-PCR kit
2020-11-04	24.7975	26.8126	Contagem	TaqPath COVID-19 CE-IVD RT-PCR kit
2020-11-04	23.5599	17.8998	Contagem	TaqPath COVID-19 CE-IVD RT-PCR kit
2020-11-04	29.3774	18.6597	Belo Horizonte	TaqPath COVID-19 CE-IVD RT-PCR kit
2020-11-04	26.49	21.4409	Sabará	TaqPath COVID-19 CE-IVD RT-PCR kit
2020-11-04	36.3391	13.6177	Contagem	TaqPath COVID-19 CE-IVD RT-PCR kit
2020-11-04	32.5003	17.513	Araguari	TaqPath COVID-19 CE-IVD RT-PCR kit
2020-11-04	24.2344	31.9895	Contagem	TaqPath COVID-19 CE-IVD RT-PCR kit
2020-11-04	24.8066	20.796	Belo Horizonte	TaqPath COVID-19 CE-IVD RT-PCR kit
2020-11-04	25.8289	31.0228	Belo Horizonte	TaqPath COVID-19 CE-IVD RT-PCR kit
2020-11-04	32.2427	17.0235	Belo Horizonte	TaqPath COVID-19 CE-IVD RT-PCR kit
2020-11-04	24.6844	26.0025	Belo Horizonte	TaqPath COVID-19 CE-IVD RT-PCR kit
2020-11-04	25.5065	28.269	Belo Horizonte	TaqPath COVID-19 CE-IVD RT-PCR kit
2020-11-04	25.2972	28.3014	Contagem	TaqPath COVID-19 CE-IVD RT-PCR kit
2020-11-04	24.7291	29.0784	Contagem	TaqPath COVID-19 CE-IVD RT-PCR kit
2020-11-04	25.6856	19.4937	Sabará	TaqPath COVID-19 CE-IVD RT-PCR kit
2020-11-04	26.9477	24.7927	Belo Horizonte	TaqPath COVID-19 CE-IVD RT-PCR kit
2020-11-04	24.3715	13.5517	Contagem	TaqPath COVID-19 CE-IVD RT-PCR kit
2020-11-04	Undetermined	19.3165	Juiz de Fora	TaqPath COVID-19 CE-IVD RT-PCR kit
2020-11-04	26.0406	19.3013	Araxá	TaqPath COVID-19 CE-IVD RT-PCR kit
2020-11-04	24.2587	15.4754	Montes Claros	TaqPath COVID-19 CE-IVD RT-PCR kit
2020-11-04	Undetermined	23.9621	Montes Claros	TaqPath COVID-19 CE-IVD RT-PCR kit
2020-11-04	25.9298	28.7431	Passos	TaqPath COVID-19 CE-IVD RT-PCR kit
2020-11-04	25.7417	20.1866	Formiga	TaqPath COVID-19 CE-IVD RT-PCR kit
2020-11-04	25.5138	31.2879	Juiz de Fora	TaqPath COVID-19 CE-IVD RT-PCR kit
2020-11-04	26.27	14.8937	Itabira	TaqPath COVID-19 CE-IVD RT-PCR kit
2020-11-04	25.9695	21.0602	Itabira	TaqPath COVID-19 CE-IVD RT-PCR kit
2020-11-04	31.1261	15.7365	Juiz de Fora	TaqPath COVID-19 CE-IVD RT-PCR kit
2020-11-04	31.4805	16.8458	Juiz de Fora	TaqPath COVID-19 CE-IVD RT-PCR kit
2020-11-04	24.7668	17.4821	Pirapora	TaqPath COVID-19 CE-IVD RT-PCR kit
2020-11-04	25.4742	18.9446	Itabira	TaqPath COVID-19 CE-IVD RT-PCR kit
2020-11-04	26.9271	15.6667	Juiz de Fora	TaqPath COVID-19 CE-IVD RT-PCR kit
2020-11-04	26.2632	31.7409	Juiz de Fora	TaqPath COVID-19 CE-IVD RT-PCR kit
2020-11-04	26.7867	18.7046	Juiz de Fora	TaqPath COVID-19 CE-IVD RT-PCR kit
2020-11-04	25.3447	25.8059	Araxá	TaqPath COVID-19 CE-IVD RT-PCR kit
2020-11-04	26.6657	19.1933	Araxá	TaqPath COVID-19 CE-IVD RT-PCR kit
2020-11-04	26.2452	18.7156	Araxá	TaqPath COVID-19 CE-IVD RT-PCR kit
2020-11-04	29.5497	14.0073	Juiz de Fora	TaqPath COVID-19 CE-IVD RT-PCR kit
2020-11-04	28.3951	31.2657	Juiz de Fora	TaqPath COVID-19 CE-IVD RT-PCR kit
2020-11-04	24.9876	13.7562	Itabira	TaqPath COVID-19 CE-IVD RT-PCR kit
2020-11-04	26.119	28.616	Araxá	TaqPath COVID-19 CE-IVD RT-PCR kit
2020-11-04	24.6475	27.3417	Araxá	TaqPath COVID-19 CE-IVD RT-PCR kit
2020-11-04	26.269	Undetermined	Araxá	TaqPath COVID-19 CE-IVD RT-PCR kit
2020-11-04	25.6924	20.5773	Passos	TaqPath COVID-19 CE-IVD RT-PCR kit
2020-11-04	26.2234	32.1976	Juiz de Fora	TaqPath COVID-19 CE-IVD RT-PCR kit
2020-11-04	34.4673	21.4123	Montes Claros	TaqPath COVID-19 CE-IVD RT-PCR kit
2020-11-04	33.3928	11.1437	Araxá	TaqPath COVID-19 CE-IVD RT-PCR kit
2020-11-04	25.2124	28.6159	Itabira	TaqPath COVID-19 CE-IVD RT-PCR kit
2020-11-04	24.8292	30.2838	Belo Horizonte	TaqPath COVID-19 CE-IVD RT-PCR kit
2020-11-04	27.5469	24.8753	Belo Horizonte	TaqPath COVID-19 CE-IVD RT-PCR kit
2020-11-04	28.4599	23.4282	Belo Horizonte	TaqPath COVID-19 CE-IVD RT-PCR kit
2020-11-04	24.4921	30.1226	Belo Horizonte	TaqPath COVID-19 CE-IVD RT-PCR kit
2020-11-04	26.6193	25.8953	Belo Horizonte	TaqPath COVID-19 CE-IVD RT-PCR kit
2020-11-04	24.4887	16.6983	Oliveira	TaqPath COVID-19 CE-IVD RT-PCR kit
2020-11-04	27.5794	33.1445	Belo Horizonte	TaqPath COVID-19 CE-IVD RT-PCR kit
2020-11-04	22.2488	16.1931	Belo Horizonte	TaqPath COVID-19 CE-IVD RT-PCR kit
2020-11-04	27.4835	18.926	Governador Valadares	TaqPath COVID-19 CE-IVD RT-PCR kit
2020-11-04	24.1354	21.5536	Belo Horizonte	TaqPath COVID-19 CE-IVD RT-PCR kit
2020-11-04	22.2105	14.4625	Belo Horizonte	TaqPath COVID-19 CE-IVD RT-PCR kit
2020-11-04	22.8429	29.5604	Belo Horizonte	TaqPath COVID-19 CE-IVD RT-PCR kit
2020-11-04	32.3434	12.0981	Juiz de Fora	TaqPath COVID-19 CE-IVD RT-PCR kit
2020-11-04	33.1575	14.3211	Juiz de Fora	TaqPath COVID-19 CE-IVD RT-PCR kit
2020-11-04	27.2055	20.2245	Governador Valadares	TaqPath COVID-19 CE-IVD RT-PCR kit
2020-11-04	23.7497	33.3883	Belo Horizonte	TaqPath COVID-19 CE-IVD RT-PCR kit
2020-11-04	24.9711	21.4563	Juiz de Fora	TaqPath COVID-19 CE-IVD RT-PCR kit
2020-11-04	21.9334	18.4408	Belo Horizonte	TaqPath COVID-19 CE-IVD RT-PCR kit
2020-11-04	22.7635	17.2655	Belo Horizonte	TaqPath COVID-19 CE-IVD RT-PCR kit
2020-11-04	24.7042	18.4753	Belo Horizonte	TaqPath COVID-19 CE-IVD RT-PCR kit
2020-11-04	37.3816	13.4904	Lavras	TaqPath COVID-19 CE-IVD RT-PCR kit
2020-11-04	26.0717	28.9834	Cataguases	TaqPath COVID-19 CE-IVD RT-PCR kit
2020-11-04	25.7553	20.4307	Juiz de Fora	TaqPath COVID-19 CE-IVD RT-PCR kit
2020-11-04	32.783	13.4708	Itaúna	TaqPath COVID-19 CE-IVD RT-PCR kit
2020-11-04	26.7078	21.2102	Januária	TaqPath COVID-19 CE-IVD RT-PCR kit
2020-11-04	31.8979	16.5781	Belo Horizonte	TaqPath COVID-19 CE-IVD RT-PCR kit
2020-11-04	30.3179	26.6183	Governador Valadares	TaqPath COVID-19 CE-IVD RT-PCR kit
2020-11-04	Undetermined	15.4563	Ipanema	TaqPath COVID-19 CE-IVD RT-PCR kit
2020-11-04	27.3094	12.0215	Belo Horizonte	TaqPath COVID-19 CE-IVD RT-PCR kit
2020-11-04	24.8156	20.1974	Contagem	TaqPath COVID-19 CE-IVD RT-PCR kit
2020-11-04	25.705	20.7333	Juiz de Fora	TaqPath COVID-19 CE-IVD RT-PCR kit
2020-11-04	24.8076	26.9109	Contagem	TaqPath COVID-19 CE-IVD RT-PCR kit
2020-11-04	23.6751	16.624	Governador Valadares	TaqPath COVID-19 CE-IVD RT-PCR kit
2020-11-04	26.0408	23.5995	Belo Horizonte	TaqPath COVID-19 CE-IVD RT-PCR kit
2020-11-04	28.7792	24.1765	Nova Lima	TaqPath COVID-19 CE-IVD RT-PCR kit
2020-11-04	24.5664	32.4547	Juiz de Fora	TaqPath COVID-19 CE-IVD RT-PCR kit
2020-11-04	23.6219	29.8532	Belo Horizonte	TaqPath COVID-19 CE-IVD RT-PCR kit
2020-11-04	27.6623	22.7573	Ponte Nova	TaqPath COVID-19 CE-IVD RT-PCR kit
2020-11-04	34.511	13.1304	Belo Horizonte	TaqPath COVID-19 CE-IVD RT-PCR kit
2020-11-04	26.3795	29.5806	Belo Horizonte	TaqPath COVID-19 CE-IVD RT-PCR kit
2020-11-04	26.2375	31.3887	Belo Horizonte	TaqPath COVID-19 CE-IVD RT-PCR kit
2020-11-04	31.4733	12.2927	Nova Lima	TaqPath COVID-19 CE-IVD RT-PCR kit
2020-11-04	30.3446	14.8889	Belo Horizonte	TaqPath COVID-19 CE-IVD RT-PCR kit
2020-11-04	25.9887	18.4087	Itaúna	TaqPath COVID-19 CE-IVD RT-PCR kit
2020-11-04	25.0179	19.4475	Juiz de Fora	TaqPath COVID-19 CE-IVD RT-PCR kit
2020-11-04	34.4745	13.2251	Juiz de Fora	TaqPath COVID-19 CE-IVD RT-PCR kit
2020-11-04	25.3476	23.4985	Patrocínio	TaqPath COVID-19 CE-IVD RT-PCR kit
2020-11-04	25.3504	19.4962	Juiz de Fora	TaqPath COVID-19 CE-IVD RT-PCR kit
2020-11-04	26.7209	21.188	Ponte Nova	TaqPath COVID-19 CE-IVD RT-PCR kit
2020-11-04	30.9141	13.1375	Novo Cruzeiro	TaqPath COVID-19 CE-IVD RT-PCR kit
2020-11-04	32.4212	12.9839	Belo Horizonte	TaqPath COVID-19 CE-IVD RT-PCR kit
2020-11-04	26.0824	27.9936	Patrocínio	TaqPath COVID-19 CE-IVD RT-PCR kit
2020-11-04	24.6715	24.5527	Muriaé	TaqPath COVID-19 CE-IVD RT-PCR kit
2020-11-04	27.9299	19.2753	Mutum	TaqPath COVID-19 CE-IVD RT-PCR kit
2020-11-04	31.0305	7.9433	Galiléia	TaqPath COVID-19 CE-IVD RT-PCR kit
2020-11-04	26.3129	33.6379	Nova Lima	TaqPath COVID-19 CE-IVD RT-PCR kit
2020-11-04	30.4964	14.8084	Patrocínio	TaqPath COVID-19 CE-IVD RT-PCR kit
2020-11-04	25.7325	25.5616	Belo Horizonte	TaqPath COVID-19 CE-IVD RT-PCR kit
2020-11-04	34.4352	11.5291	Belo Horizonte	TaqPath COVID-19 CE-IVD RT-PCR kit
2020-11-04	24.4894	19.7747	Ponte Nova	TaqPath COVID-19 CE-IVD RT-PCR kit
2020-11-04	29.2041	28.9914	Mutum	TaqPath COVID-19 CE-IVD RT-PCR kit
2020-11-04	28.5826	17.8333	Ubá	TaqPath COVID-19 CE-IVD RT-PCR kit
2020-11-04	24.3432	29.5548	Itabira	TaqPath COVID-19 CE-IVD RT-PCR kit
2020-11-04	28.0821	18.89	Belo Horizonte	TaqPath COVID-19 CE-IVD RT-PCR kit
2020-11-04	24.5336	26.7218	Pouso Alegre	TaqPath COVID-19 CE-IVD RT-PCR kit
2020-11-04	37.7739	25.4702	Itabira	TaqPath COVID-19 CE-IVD RT-PCR kit
2020-11-04	25.219	26.1887	Mutum	TaqPath COVID-19 CE-IVD RT-PCR kit
2020-11-04	25.9669	17.3795	Belo Horizonte	TaqPath COVID-19 CE-IVD RT-PCR kit
2020-11-04	Undetermined	16.8977	Itajubá	TaqPath COVID-19 CE-IVD RT-PCR kit
2020-11-04	26.8164	17.8319	Formiga	TaqPath COVID-19 CE-IVD RT-PCR kit
2020-11-04	24.2344	15.7734	Ubá	TaqPath COVID-19 CE-IVD RT-PCR kit
2020-11-04	27.3154	13.9424	Itabira	TaqPath COVID-19 CE-IVD RT-PCR kit
2020-11-04	25.1503	23.3923	João Pinheiro	TaqPath COVID-19 CE-IVD RT-PCR kit
2020-11-04	22.766	28.7992	Itabira	TaqPath COVID-19 CE-IVD RT-PCR kit
2020-11-04	27.3454	25.7222	Pouso Alegre	TaqPath COVID-19 CE-IVD RT-PCR kit
2020-11-04	34.879	6.65251	Varginha	TaqPath COVID-19 CE-IVD RT-PCR kit
2020-11-04	25.1045	26.9858	Conselheiro Lafaiete	TaqPath COVID-19 CE-IVD RT-PCR kit
2020-11-04	24.0712	21.377	João Monlevade	TaqPath COVID-19 CE-IVD RT-PCR kit
2020-11-04	26.3337	24.3046	Pitangui	TaqPath COVID-19 CE-IVD RT-PCR kit
2020-11-04	39.0268	13.435	Araporã	TaqPath COVID-19 CE-IVD RT-PCR kit
2020-11-04	24.8901	22.293	Manhuaçu	TaqPath COVID-19 CE-IVD RT-PCR kit
2020-11-04	22.7986	16.462	Belo Horizonte	TaqPath COVID-19 CE-IVD RT-PCR kit
2020-11-04	Undetermined	21.6439	Lavras	TaqPath COVID-19 CE-IVD RT-PCR kit
2020-11-04	24.2599	19.2327	Nanuque	TaqPath COVID-19 CE-IVD RT-PCR kit
2020-11-04	25.1557	24.2507	Manhuaçu	TaqPath COVID-19 CE-IVD RT-PCR kit
2020-11-04	25.6426	17.397	Manhuaçu	TaqPath COVID-19 CE-IVD RT-PCR kit
2020-11-04	37.2339	15.0365	Manhuaçu	TaqPath COVID-19 CE-IVD RT-PCR kit
2020-11-04	35.0027	11.4982	Prudente de Morais	TaqPath COVID-19 CE-IVD RT-PCR kit
2020-11-04	24.2137	16.9213	Poços de Caldas	TaqPath COVID-19 CE-IVD RT-PCR kit
2020-11-04	25.4563	26.945	Poços de Caldas	TaqPath COVID-19 CE-IVD RT-PCR kit
2020-11-04	23.2878	16.2458	Divinópolis	TaqPath COVID-19 CE-IVD RT-PCR kit
2020-11-04	25.2922	30.5819	Capelinha	TaqPath COVID-19 CE-IVD RT-PCR kit
2020-11-04	24.2416	17.4369	Poços de Caldas	TaqPath COVID-19 CE-IVD RT-PCR kit
2020-11-04	Undetermined	15.0475	Abaeté	TaqPath COVID-19 CE-IVD RT-PCR kit
2020-11-04	26.2923	23.6765	Juiz de Fora	TaqPath COVID-19 CE-IVD RT-PCR kit
2020-11-04	32.4881	13.6858	Campestre	TaqPath COVID-19 CE-IVD RT-PCR kit
2020-11-04	23.3251	33.8841	Sete Lagoas	TaqPath COVID-19 CE-IVD RT-PCR kit
2020-11-04	31.3661	10.6107	Belo Horizonte	TaqPath COVID-19 CE-IVD RT-PCR kit
2020-11-04	24.5347	20.7866	Teófilo Otoni	TaqPath COVID-19 CE-IVD RT-PCR kit
2020-11-04	26.1475	17.2575	Teófilo Otoni	TaqPath COVID-19 CE-IVD RT-PCR kit
2020-11-04	26.5273	18.6332	Poços de Caldas	TaqPath COVID-19 CE-IVD RT-PCR kit
2020-11-04	25.1475	20.3967	Divinópolis	TaqPath COVID-19 CE-IVD RT-PCR kit
2020-11-04	34.7808	13.4951	Divinópolis	TaqPath COVID-19 CE-IVD RT-PCR kit
2020-11-04	25.4175	19.1303	Juiz de Fora	TaqPath COVID-19 CE-IVD RT-PCR kit
2020-11-04	26.9111	19.8574	Teófilo Otoni	TaqPath COVID-19 CE-IVD RT-PCR kit
2020-11-04	24.2635	23.5685	Curvelo	TaqPath COVID-19 CE-IVD RT-PCR kit
2020-11-04	26.2118	18.8037	Sete Lagoas	TaqPath COVID-19 CE-IVD RT-PCR kit
2020-11-04	25.6384	22.6379	Teófilo Otoni	TaqPath COVID-19 CE-IVD RT-PCR kit
2020-11-04	23.7274	15.6538	Belo Horizonte	TaqPath COVID-19 CE-IVD RT-PCR kit
2020-11-04	33.3601	11.36	Itaúna	TaqPath COVID-19 CE-IVD RT-PCR kit
2020-11-04	24.8467	29.7994	Poços de Caldas	TaqPath COVID-19 CE-IVD RT-PCR kit
2020-11-04	29.4207	22.4225	Divinópolis	TaqPath COVID-19 CE-IVD RT-PCR kit
2020-11-04	25.1743	23.9384	Teófilo Otoni	TaqPath COVID-19 CE-IVD RT-PCR kit
2020-11-04	24.8811	14.9978	Divinópolis	TaqPath COVID-19 CE-IVD RT-PCR kit
2020-11-04	25.6517	20.9542	Poços de Caldas	TaqPath COVID-19 CE-IVD RT-PCR kit
2020-11-04	25.4992	23.3414	Conselheiro Lafaiete	TaqPath COVID-19 CE-IVD RT-PCR kit
2020-11-04	27.7385	26.8897	Divinópolis	TaqPath COVID-19 CE-IVD RT-PCR kit
2020-11-04	26.8083	28.8383	Três Marias	TaqPath COVID-19 CE-IVD RT-PCR kit
2020-11-04	23.0445	14.2236	Capelinha	TaqPath COVID-19 CE-IVD RT-PCR kit
2020-11-04	26.136	36.1977	Juiz de Fora	TaqPath COVID-19 CE-IVD RT-PCR kit
2020-11-04	29.9029	11.7814	Belo Horizonte	TaqPath COVID-19 CE-IVD RT-PCR kit
2020-11-04	23.6957	16.8279	Belo Horizonte	TaqPath COVID-19 CE-IVD RT-PCR kit
2020-11-04	26.3348	23.771	Santa Luzia	TaqPath COVID-19 CE-IVD RT-PCR kit
2020-11-04	25.6186	16.9165	Betim	TaqPath COVID-19 CE-IVD RT-PCR kit
2020-11-04	25.5838	21.8081	Belo Horizonte	TaqPath COVID-19 CE-IVD RT-PCR kit
2020-11-04	35.4186	14.8572	Santa Luzia	TaqPath COVID-19 CE-IVD RT-PCR kit
2020-11-04	24.2509	32.7139	Belo Horizonte	TaqPath COVID-19 CE-IVD RT-PCR kit
2020-11-04	26.7182	17.6108	Belo Horizonte	TaqPath COVID-19 CE-IVD RT-PCR kit
2020-11-04	37.3073	10.9173	Belo Horizonte	TaqPath COVID-19 CE-IVD RT-PCR kit
2020-11-04	24.7582	31.5242	Betim	TaqPath COVID-19 CE-IVD RT-PCR kit
2020-11-04	24.9196	29.3041	Betim	TaqPath COVID-19 CE-IVD RT-PCR kit
2020-11-04	26.1842	33.7029	Ibirité	TaqPath COVID-19 CE-IVD RT-PCR kit
2020-11-04	22.4024	15.2512	Santa Luzia	TaqPath COVID-19 CE-IVD RT-PCR kit
2020-11-04	27.3663	14.5487	Lagoa Santa	TaqPath COVID-19 CE-IVD RT-PCR kit
2020-11-04	24.6232	18.1666	Pedro Leopoldo	TaqPath COVID-19 CE-IVD RT-PCR kit
2020-11-04	25.7061	31.1605	Belo Horizonte	TaqPath COVID-19 CE-IVD RT-PCR kit
2020-11-04	25.936	19.7601	Belo Horizonte	TaqPath COVID-19 CE-IVD RT-PCR kit
2020-11-04	25.7629	18.2885	Belo Horizonte	TaqPath COVID-19 CE-IVD RT-PCR kit
2020-11-04	25.3399	17.4791	Belo Horizonte	TaqPath COVID-19 CE-IVD RT-PCR kit
2020-11-04	30.1039	17.4616	Ribeirão das Neves	TaqPath COVID-19 CE-IVD RT-PCR kit
2020-11-04	28.9202	29.602	Santa Luzia	TaqPath COVID-19 CE-IVD RT-PCR kit
2020-11-04	25.1259	19.4311	Betim	TaqPath COVID-19 CE-IVD RT-PCR kit
2020-11-04	24.2792	25.2794	Belo Horizonte	TaqPath COVID-19 CE-IVD RT-PCR kit
2020-11-04	24.161	15.6541	Santa Luzia	TaqPath COVID-19 CE-IVD RT-PCR kit
2020-11-04	24.5808	18.7609	Ribeirão das Neves	TaqPath COVID-19 CE-IVD RT-PCR kit
2020-11-04	28.1773	30.6849	Belo Horizonte	TaqPath COVID-19 CE-IVD RT-PCR kit
2020-11-04	35.7888	12.9966	Ribeirão das Neves	TaqPath COVID-19 CE-IVD RT-PCR kit
2020-11-04	26.3971	19.3268	Ribeirão das Neves	TaqPath COVID-19 CE-IVD RT-PCR kit
2020-11-04	24.1847	20.0422	Belo Horizonte	TaqPath COVID-19 CE-IVD RT-PCR kit
2020-11-04	23.1179	23.1754	Belo Horizonte	TaqPath COVID-19 CE-IVD RT-PCR kit
2020-11-04	22.5508	13.5424	Ribeirão das Neves	TaqPath COVID-19 CE-IVD RT-PCR kit
2020-11-04	33.1558	12.7872	Belo Horizonte	TaqPath COVID-19 CE-IVD RT-PCR kit
2020-11-04	32.5678	10.464	Belo Horizonte	TaqPath COVID-19 CE-IVD RT-PCR kit
2020-11-04	27.545	25.9903	Nova Lima	TaqPath COVID-19 CE-IVD RT-PCR kit
2020-11-04	24.8252	28.7805	Belo Horizonte	TaqPath COVID-19 CE-IVD RT-PCR kit
2020-11-04	Undetermined	14.8053	Santa Luzia	TaqPath COVID-19 CE-IVD RT-PCR kit
2020-11-04	35.5517	14.9592	Belo Horizonte	TaqPath COVID-19 CE-IVD RT-PCR kit
2020-11-04	25.2195	23.4711	Belo Horizonte	TaqPath COVID-19 CE-IVD RT-PCR kit
2020-11-04	27.001	28.8845	Santa Luzia	TaqPath COVID-19 CE-IVD RT-PCR kit
2020-11-04	23.1046	15.0121	Ibirité	TaqPath COVID-19 CE-IVD RT-PCR kit
2020-11-04	30.6321	14.6562	Belo Horizonte	TaqPath COVID-19 CE-IVD RT-PCR kit
2020-11-04	26.6026	32.0256	Lagoa Santa	TaqPath COVID-19 CE-IVD RT-PCR kit
2020-11-04	24.7772	18.3719	Belo Horizonte	TaqPath COVID-19 CE-IVD RT-PCR kit
2020-11-04	31.9435	12.5967	Belo Horizonte	TaqPath COVID-19 CE-IVD RT-PCR kit
2020-11-04	24.0852	21.9273	Betim	TaqPath COVID-19 CE-IVD RT-PCR kit
2020-11-04	23.6198	16.5487	Nova Lima	TaqPath COVID-19 CE-IVD RT-PCR kit
2020-11-04	29.1969	25.8957	Santa Luzia	TaqPath COVID-19 CE-IVD RT-PCR kit
2020-11-04	31.8576	14.5041	Belo Horizonte	TaqPath COVID-19 CE-IVD RT-PCR kit
2020-11-04	23.6615	13.7084	Sete Lagoas	TaqPath COVID-19 CE-IVD RT-PCR kit
2020-11-04	27.3991	12.4812	Lagoa Santa	TaqPath COVID-19 CE-IVD RT-PCR kit
2020-11-04	37.5609	12.4287	Santa Luzia	TaqPath COVID-19 CE-IVD RT-PCR kit
2020-11-04	26.2746	31.3538	Santa Luzia	TaqPath COVID-19 CE-IVD RT-PCR kit
2020-11-04	23.5018	16.5123	Belo Horizonte	TaqPath COVID-19 CE-IVD RT-PCR kit
2020-11-04	23.8426	23.961	Betim	TaqPath COVID-19 CE-IVD RT-PCR kit
2020-11-04	23.5866	20.2268	Itabirito	TaqPath COVID-19 CE-IVD RT-PCR kit
2020-11-04	25.6496	18.0279	Belo Horizonte	TaqPath COVID-19 CE-IVD RT-PCR kit
2020-11-04	31.0464	11.3651	Belo Horizonte	TaqPath COVID-19 CE-IVD RT-PCR kit
2020-11-04	29.5926	10.2001	Sete Lagoas	TaqPath COVID-19 CE-IVD RT-PCR kit
2020-11-04	30.5144	12.7699	Belo Horizonte	TaqPath COVID-19 CE-IVD RT-PCR kit
2020-11-04	24.7484	16.9321	Belo Horizonte	TaqPath COVID-19 CE-IVD RT-PCR kit
2020-11-04	35.0125	13.237	Belo Horizonte	TaqPath COVID-19 CE-IVD RT-PCR kit
2020-11-04	23.7527	15.2446	Belo Horizonte	TaqPath COVID-19 CE-IVD RT-PCR kit
2020-11-04	22.8622	16.4778	Pedro Leopoldo	TaqPath COVID-19 CE-IVD RT-PCR kit
2020-11-04	34.9378	13.7676	Belo Horizonte	TaqPath COVID-19 CE-IVD RT-PCR kit
2020-11-04	26.602	25.3498	Belo Horizonte	TaqPath COVID-19 CE-IVD RT-PCR kit
2020-11-04	29.0365	13.2697	Belo Horizonte	TaqPath COVID-19 CE-IVD RT-PCR kit
2020-11-04	22.3105	15.3756	Contagem	TaqPath COVID-19 CE-IVD RT-PCR kit
2020-11-04	27.029	13.879	Belo Horizonte	TaqPath COVID-19 CE-IVD RT-PCR kit
2020-11-04	28.3574	12.149	Belo Horizonte	TaqPath COVID-19 CE-IVD RT-PCR kit
2020-11-04	24.8007	16.4915	Ribeirão das Neves	TaqPath COVID-19 CE-IVD RT-PCR kit
2020-11-04	36.9296	11.6366	Belo Horizonte	TaqPath COVID-19 CE-IVD RT-PCR kit
2020-11-04	27.3291	14.6868	Belo Horizonte	TaqPath COVID-19 CE-IVD RT-PCR kit
2020-11-04	34.7406	12.726	Belo Horizonte	TaqPath COVID-19 CE-IVD RT-PCR kit
2020-11-04	27.5438	29.2345	Belo Horizonte	TaqPath COVID-19 CE-IVD RT-PCR kit
2020-11-04	35.761	33.1031	Belo Horizonte	TaqPath COVID-19 CE-IVD RT-PCR kit
2020-11-04	29.1828	33.2971	Belo Horizonte	TaqPath COVID-19 CE-IVD RT-PCR kit
2020-11-04	34.8357	11.0971	Belo Horizonte	TaqPath COVID-19 CE-IVD RT-PCR kit
2020-11-04	26.8548	26.6719	Guanhães	TaqPath COVID-19 CE-IVD RT-PCR kit
2020-11-04	24.8043	31.6951	Belo Horizonte	TaqPath COVID-19 CE-IVD RT-PCR kit
2020-11-04	24.9642	35.5673	Belo Horizonte	TaqPath COVID-19 CE-IVD RT-PCR kit
2020-11-04	23.599	16.3799	Ponte Nova	TaqPath COVID-19 CE-IVD RT-PCR kit
2020-11-04	25.3399	31.8825	Uberaba	TaqPath COVID-19 CE-IVD RT-PCR kit
2020-11-04	25.9235	32.5833	Ponte Nova	TaqPath COVID-19 CE-IVD RT-PCR kit
2020-11-04	26.6071	19.588	Itabira	TaqPath COVID-19 CE-IVD RT-PCR kit
2020-11-04	25.762	Undetermined	Barbacena	TaqPath COVID-19 CE-IVD RT-PCR kit
2020-11-04	38.32	10.6285	Itabira	TaqPath COVID-19 CE-IVD RT-PCR kit
2020-11-04	28.1995	22.4365	Lavras	TaqPath COVID-19 CE-IVD RT-PCR kit
2020-11-04	35.9118	24.9376	São João del Rei	TaqPath COVID-19 CE-IVD RT-PCR kit
2020-11-04	25.8177	22.2015	Manhuaçu	TaqPath COVID-19 CE-IVD RT-PCR kit
2020-11-04	22.6059	12.9268	Sete Lagoas	TaqPath COVID-19 CE-IVD RT-PCR kit
2020-11-04	26.364	18.6267	Teófilo Otoni	TaqPath COVID-19 CE-IVD RT-PCR kit
2020-11-04	27.517	18.3885	Teófilo Otoni	TaqPath COVID-19 CE-IVD RT-PCR kit
2020-11-04	34.1088	14.9805	Teófilo Otoni	TaqPath COVID-19 CE-IVD RT-PCR kit
2020-11-04	26.7061	23.9107	Pará de Minas	TaqPath COVID-19 CE-IVD RT-PCR kit
2020-11-04	25.0938	25.4337	Nova Serrana	TaqPath COVID-19 CE-IVD RT-PCR kit
2020-11-04	21.9663	16.3217	Sete Lagoas	TaqPath COVID-19 CE-IVD RT-PCR kit
2020-11-04	26.2758	32.6703	Belo Horizonte	TaqPath COVID-19 CE-IVD RT-PCR kit
2020-11-04	36.8274	30.999	Contagem	TaqPath COVID-19 CE-IVD RT-PCR kit
2020-11-05	33.754	13.4757	Belo Horizonte	TaqPath COVID-19 CE-IVD RT-PCR kit
2020-11-05	25.0289	21.5319	Belo Horizonte	TaqPath COVID-19 CE-IVD RT-PCR kit
2020-11-05	23.4283	16.8252	Belo Horizonte	TaqPath COVID-19 CE-IVD RT-PCR kit
2020-11-05	27.004	11.6878	Belo Horizonte	TaqPath COVID-19 CE-IVD RT-PCR kit
2020-11-05	24.4328	29.2158	Belo Horizonte	TaqPath COVID-19 CE-IVD RT-PCR kit
2020-11-05	35.5363	12.8888	Belo Horizonte	TaqPath COVID-19 CE-IVD RT-PCR kit
2020-11-05	28.7877	12.2121	Belo Horizonte	TaqPath COVID-19 CE-IVD RT-PCR kit
2020-11-05	29.4818	13.0763	Belo Horizonte	TaqPath COVID-19 CE-IVD RT-PCR kit
2020-11-05	25.2382	27.3034	Belo Horizonte	TaqPath COVID-19 CE-IVD RT-PCR kit
2020-11-05	29.779	14.2134	Belo Horizonte	TaqPath COVID-19 CE-IVD RT-PCR kit
2020-11-05	23.7777	23.6509	Belo Horizonte	TaqPath COVID-19 CE-IVD RT-PCR kit
2020-11-05	24.4875	14.9576	Belo Horizonte	TaqPath COVID-19 CE-IVD RT-PCR kit
2020-11-05	26.5766	24.6831	Belo Horizonte	TaqPath COVID-19 CE-IVD RT-PCR kit
2020-11-05	23.7431	17.9544	Belo Horizonte	TaqPath COVID-19 CE-IVD RT-PCR kit
2020-11-05	24.8726	17.7756	Belo Horizonte	TaqPath COVID-19 CE-IVD RT-PCR kit
2020-11-05	28.0332	12.5342	Contagem	TaqPath COVID-19 CE-IVD RT-PCR kit
2020-11-05	27.7158	15.4463	Belo Horizonte	TaqPath COVID-19 CE-IVD RT-PCR kit
2020-11-05	35.2442	12.386	Belo Horizonte	TaqPath COVID-19 CE-IVD RT-PCR kit
2020-11-05	31.5853	11.7727	Belo Horizonte	TaqPath COVID-19 CE-IVD RT-PCR kit
2020-11-05	23.861	Undetermined	Belo Horizonte	TaqPath COVID-19 CE-IVD RT-PCR kit
2020-11-05	32.6697	7.98725	Belo Horizonte	TaqPath COVID-19 CE-IVD RT-PCR kit
2020-11-05	23.3813	15.8571	Belo Horizonte	TaqPath COVID-19 CE-IVD RT-PCR kit
2020-11-05	32.1973	11.481	Belo Horizonte	TaqPath COVID-19 CE-IVD RT-PCR kit
2020-11-05	24.4557	20.8819	Nova Lima	TaqPath COVID-19 CE-IVD RT-PCR kit
2020-11-05	25.8699	25.9982	Belo Horizonte	TaqPath COVID-19 CE-IVD RT-PCR kit
2020-11-05	26.8872	33.0329	Belo Horizonte	TaqPath COVID-19 CE-IVD RT-PCR kit
2020-11-05	25.1082	21.1444	Belo Horizonte	TaqPath COVID-19 CE-IVD RT-PCR kit
2020-11-05	27.239	19.7435	Belo Horizonte	TaqPath COVID-19 CE-IVD RT-PCR kit
2020-11-05	24.9432	29.4369	Contagem	TaqPath COVID-19 CE-IVD RT-PCR kit
2020-11-05	28.9009	14.7174	Belo Horizonte	TaqPath COVID-19 CE-IVD RT-PCR kit
2020-11-05	26.9979	23.7098	Belo Horizonte	TaqPath COVID-19 CE-IVD RT-PCR kit
2020-11-05	24.4305	24.4139	Belo Horizonte	TaqPath COVID-19 CE-IVD RT-PCR kit
2020-11-05	27.7543	33.7687	Betim	TaqPath COVID-19 CE-IVD RT-PCR kit
2020-11-05	33.9643	10.777	Belo Horizonte	TaqPath COVID-19 CE-IVD RT-PCR kit
2020-11-05	31.3516	11.6895	Belo Horizonte	TaqPath COVID-19 CE-IVD RT-PCR kit
2020-11-05	28.2137	28.202	Belo Horizonte	TaqPath COVID-19 CE-IVD RT-PCR kit
2020-11-05	27.6209	14.3164	Belo Horizonte	TaqPath COVID-19 CE-IVD RT-PCR kit
2020-11-05	30.2697	19.2869	Nova Lima	TaqPath COVID-19 CE-IVD RT-PCR kit
2020-11-05	25.4543	30.2732	Belo Horizonte	TaqPath COVID-19 CE-IVD RT-PCR kit
2020-11-05	25.5257	14.9454	Belo Horizonte	TaqPath COVID-19 CE-IVD RT-PCR kit
2020-11-05	33.6488	15.9972	Belo Horizonte	TaqPath COVID-19 CE-IVD RT-PCR kit
2020-11-05	25.0947	33.691	Belo Horizonte	TaqPath COVID-19 CE-IVD RT-PCR kit
2020-11-05	32.5184	12.313	Belo Horizonte	TaqPath COVID-19 CE-IVD RT-PCR kit
2020-11-05	28.4022	12.2442	Nova Lima	TaqPath COVID-19 CE-IVD RT-PCR kit
2020-11-05	31.4564	10.8343	Belo Horizonte	TaqPath COVID-19 CE-IVD RT-PCR kit
2020-11-05	26.1498	18.7257	Contagem	TaqPath COVID-19 CE-IVD RT-PCR kit
2020-11-05	34.9273	13.9462	Belo Horizonte	TaqPath COVID-19 CE-IVD RT-PCR kit
2020-11-05	25.1961	25.7557	Ribeirão das Neves	TaqPath COVID-19 CE-IVD RT-PCR kit
2020-11-05	28.8005	13.3743	São José da Lapa	TaqPath COVID-19 CE-IVD RT-PCR kit
2020-11-05	21.7746	25.4132	Belo Horizonte	TaqPath COVID-19 CE-IVD RT-PCR kit
2020-11-05	32.4433	8.34119	Belo Horizonte	TaqPath COVID-19 CE-IVD RT-PCR kit
2020-11-05	27.3111	22.1008	Nova Lima	TaqPath COVID-19 CE-IVD RT-PCR kit
2020-11-05	25.9248	15.9057	Belo Horizonte	TaqPath COVID-19 CE-IVD RT-PCR kit
2020-11-05	25.1318	31.5027	Belo Horizonte	TaqPath COVID-19 CE-IVD RT-PCR kit
2020-11-05	30.2776	11.5187	Belo Horizonte	TaqPath COVID-19 CE-IVD RT-PCR kit
2020-11-05	26.6266	18.9423	Brumadinho	TaqPath COVID-19 CE-IVD RT-PCR kit
2020-11-05	26.8522	17.3201	Belo Horizonte	TaqPath COVID-19 CE-IVD RT-PCR kit
2020-11-05	30.5927	12.6826	Belo Horizonte	TaqPath COVID-19 CE-IVD RT-PCR kit
2020-11-05	34.3761	11.4815	Belo Horizonte	TaqPath COVID-19 CE-IVD RT-PCR kit
2020-11-05	29.8057	14.3087	Belo Horizonte	TaqPath COVID-19 CE-IVD RT-PCR kit
2020-11-05	25.4322	23.9075	Belo Horizonte	TaqPath COVID-19 CE-IVD RT-PCR kit
2020-11-05	31.9736	12.7278	Belo Horizonte	TaqPath COVID-19 CE-IVD RT-PCR kit
2020-11-05	32.9879	8.63313	Belo Horizonte	TaqPath COVID-19 CE-IVD RT-PCR kit
2020-11-05	28.2057	15.5556	Nova Lima	TaqPath COVID-19 CE-IVD RT-PCR kit
2020-11-05	33.3713	10.0693	Nova Lima	TaqPath COVID-19 CE-IVD RT-PCR kit
2020-11-05	23.938	17.1267	Belo Horizonte	TaqPath COVID-19 CE-IVD RT-PCR kit
2020-11-05	26.3893	21.463	Belo Horizonte	TaqPath COVID-19 CE-IVD RT-PCR kit
2020-11-05	25.9837	16.5513	Belo Horizonte	TaqPath COVID-19 CE-IVD RT-PCR kit
2020-11-05	26.9886	23.3668	Ibirité	TaqPath COVID-19 CE-IVD RT-PCR kit
2020-11-05	25.2136	19.8045	Belo Horizonte	TaqPath COVID-19 CE-IVD RT-PCR kit
2020-11-05	24.7424	18.6154	Belo Horizonte	TaqPath COVID-19 CE-IVD RT-PCR kit
2020-11-05	30.6588	13.5051	Belo Horizonte	TaqPath COVID-19 CE-IVD RT-PCR kit
2020-11-05	26.5406	20.9373	Belo Horizonte	TaqPath COVID-19 CE-IVD RT-PCR kit
2020-11-05	24.226	15.4722	Belo Horizonte	TaqPath COVID-19 CE-IVD RT-PCR kit
2020-11-05	20.9154	12.924	Belo Horizonte	TaqPath COVID-19 CE-IVD RT-PCR kit
2020-11-05	26.0229	27.9368	Belo Horizonte	TaqPath COVID-19 CE-IVD RT-PCR kit
2020-11-05	27.2657	29.2317	Belo Horizonte	TaqPath COVID-19 CE-IVD RT-PCR kit
2020-11-05	27.4116	29.1047	Belo Horizonte	TaqPath COVID-19 CE-IVD RT-PCR kit
2020-11-05	32.2666	11.7414	Belo Horizonte	TaqPath COVID-19 CE-IVD RT-PCR kit
2020-11-05	25.6472	22.9403	Belo Horizonte	TaqPath COVID-19 CE-IVD RT-PCR kit
2020-11-05	25.8851	16.4442	Belo Horizonte	TaqPath COVID-19 CE-IVD RT-PCR kit
2020-11-05	30.5528	13.5714	Belo Horizonte	TaqPath COVID-19 CE-IVD RT-PCR kit
2020-11-05	32.0254	8.04717	Santa Luzia	TaqPath COVID-19 CE-IVD RT-PCR kit
2020-11-05	26.0135	11.7141	Belo Horizonte	TaqPath COVID-19 CE-IVD RT-PCR kit
2020-11-05	27.9581	12.0196	Vespasiano	TaqPath COVID-19 CE-IVD RT-PCR kit
2020-11-05	24.3041	19.1222	Belo Horizonte	TaqPath COVID-19 CE-IVD RT-PCR kit
2020-11-05	37.6458	13.8587	Belo Horizonte	TaqPath COVID-19 CE-IVD RT-PCR kit
2020-11-05	23.9321	31.7463	Belo Horizonte	TaqPath COVID-19 CE-IVD RT-PCR kit
2020-11-05	23.9111	15.8288	Vespasiano	TaqPath COVID-19 CE-IVD RT-PCR kit
2020-11-05	26.5806	31.7609	Vespasiano	TaqPath COVID-19 CE-IVD RT-PCR kit
2020-11-05	28.03	26.5955	Belo Horizonte	TaqPath COVID-19 CE-IVD RT-PCR kit
2020-11-05	Undetermined	Undetermined	Belo Horizonte	TaqPath COVID-19 CE-IVD RT-PCR kit
2020-11-05	25.7126	24.8646	Nova Lima	TaqPath COVID-19 CE-IVD RT-PCR kit
2020-11-05	25.6955	19.6731	Belo Horizonte	TaqPath COVID-19 CE-IVD RT-PCR kit
2020-11-05	24.3433	17.3656	Sabará	TaqPath COVID-19 CE-IVD RT-PCR kit
2020-11-05	27.717	15.3506	Belo Horizonte	TaqPath COVID-19 CE-IVD RT-PCR kit
2020-11-05	32.7971	8.20113	Belo Horizonte	TaqPath COVID-19 CE-IVD RT-PCR kit
2020-11-05	31.2259	13.2279	Sabará	TaqPath COVID-19 CE-IVD RT-PCR kit
2020-11-05	29.0567	12.7974	Oliveira	TaqPath COVID-19 CE-IVD RT-PCR kit
2020-11-05	29.6887	11.1836	Contagem	TaqPath COVID-19 CE-IVD RT-PCR kit
2020-11-05	25.4811	20.3969	Contagem	TaqPath COVID-19 CE-IVD RT-PCR kit
2020-11-05	25.3225	30.7063	Contagem	TaqPath COVID-19 CE-IVD RT-PCR kit
2020-11-05	25.8518	24.4075	Belo Horizonte	TaqPath COVID-19 CE-IVD RT-PCR kit
2020-11-05	30.0193	16.9099	Belo Horizonte	TaqPath COVID-19 CE-IVD RT-PCR kit
2020-11-05	28.9674	17.6135	Belo Horizonte	TaqPath COVID-19 CE-IVD RT-PCR kit
2020-11-05	24.6025	21.7728	Belo Horizonte	TaqPath COVID-19 CE-IVD RT-PCR kit
2020-11-05	26.0005	18.8162	Belo Horizonte	TaqPath COVID-19 CE-IVD RT-PCR kit
2020-11-05	26.3794	20.3381	Belo Horizonte	TaqPath COVID-19 CE-IVD RT-PCR kit
2020-11-05	25.8276	30.6732	Belo Horizonte	TaqPath COVID-19 CE-IVD RT-PCR kit
2020-11-05	25.8308	29.3064	Belo Horizonte	TaqPath COVID-19 CE-IVD RT-PCR kit
2020-11-05	25.9702	30.4631	Belo Horizonte	TaqPath COVID-19 CE-IVD RT-PCR kit
2020-11-05	22.3545	22.6558	Ouro Preto	TaqPath COVID-19 CE-IVD RT-PCR kit
2020-11-05	28.6335	25.1727	Pará de Minas	TaqPath COVID-19 CE-IVD RT-PCR kit
2020-11-05	23.5772	12.894	Belo Horizonte	TaqPath COVID-19 CE-IVD RT-PCR kit
2020-11-05	24.6146	14.4945	Cataguases	TaqPath COVID-19 CE-IVD RT-PCR kit
2020-11-05	24.8326	14.4883	Belo Horizonte	TaqPath COVID-19 CE-IVD RT-PCR kit
2020-11-05	23.6895	16.4354	Belo Horizonte	TaqPath COVID-19 CE-IVD RT-PCR kit
2020-11-05	31.4655	8.01502	Santa Luzia	TaqPath COVID-19 CE-IVD RT-PCR kit
2020-11-05	23.7922	16.8669	Belo Horizonte	TaqPath COVID-19 CE-IVD RT-PCR kit
2020-11-05	35.2316	13.2901	Contagem	TaqPath COVID-19 CE-IVD RT-PCR kit
2020-11-05	26.1277	19.4584	Itabira	TaqPath COVID-19 CE-IVD RT-PCR kit
2020-11-05	25.2774	32.3238	Belo Horizonte	TaqPath COVID-19 CE-IVD RT-PCR kit
2020-11-05	27.5629	13.4068	Juiz de Fora	TaqPath COVID-19 CE-IVD RT-PCR kit
2020-11-05	27.1067	30.9918	Araxá	TaqPath COVID-19 CE-IVD RT-PCR kit
2020-11-05	26.5913	25.557	Juiz de Fora	TaqPath COVID-19 CE-IVD RT-PCR kit
2020-11-05	25.2169	22.5889	Belo Horizonte	TaqPath COVID-19 CE-IVD RT-PCR kit
2020-11-05	27.2215	24.1923	Juiz de Fora	TaqPath COVID-19 CE-IVD RT-PCR kit
2020-11-05	26.0306	17.2903	Montes Claros	TaqPath COVID-19 CE-IVD RT-PCR kit
2020-11-05	27.3835	25.125	Itabira	TaqPath COVID-19 CE-IVD RT-PCR kit
2020-11-05	28.1626	17.2192	Itabira	TaqPath COVID-19 CE-IVD RT-PCR kit
2020-11-05	31.2541	8.67284	Itabira	TaqPath COVID-19 CE-IVD RT-PCR kit
2020-11-05	27.5003	16.7716	Araxá	TaqPath COVID-19 CE-IVD RT-PCR kit
2020-11-05	28.8208	29.4669	Juiz de Fora	TaqPath COVID-19 CE-IVD RT-PCR kit
2020-11-05	26.8878	18.9023	Juiz de Fora	TaqPath COVID-19 CE-IVD RT-PCR kit
2020-11-05	26.3567	28.5437	Itabira	TaqPath COVID-19 CE-IVD RT-PCR kit
2020-11-05	25.1674	17.5202	Passos	TaqPath COVID-19 CE-IVD RT-PCR kit
2020-11-05	25.2888	24.6056	Araxá	TaqPath COVID-19 CE-IVD RT-PCR kit
2020-11-05	25.7275	27.2151	Itabira	TaqPath COVID-19 CE-IVD RT-PCR kit
2020-11-05	23.2666	28.7035	Pirapora	TaqPath COVID-19 CE-IVD RT-PCR kit
2020-11-05	Undetermined	34.1866	Juiz de Fora	TaqPath COVID-19 CE-IVD RT-PCR kit
2020-11-05	29.9011	13.751	Lagoa Santa	TaqPath COVID-19 CE-IVD RT-PCR kit
2020-11-05	27.4977	28.1494	Caxambu	TaqPath COVID-19 CE-IVD RT-PCR kit
2020-11-05	24.0686	32.7045	Vazante	TaqPath COVID-19 CE-IVD RT-PCR kit
2020-11-05	31.4236	8.23974	Montes Claros	TaqPath COVID-19 CE-IVD RT-PCR kit
2020-11-05	23.345	20.627	Mantena	TaqPath COVID-19 CE-IVD RT-PCR kit
2020-11-05	25.2298	22.2013	Barbacena	TaqPath COVID-19 CE-IVD RT-PCR kit
2020-11-05	23.6842	13.9269	Montes Claros	TaqPath COVID-19 CE-IVD RT-PCR kit
2020-11-05	25.6423	22.6898	Inhapim	TaqPath COVID-19 CE-IVD RT-PCR kit
2020-11-05	34.9447	18.0506	Governador Valadares	TaqPath COVID-19 CE-IVD RT-PCR kit
2020-11-05	24.3488	15.9347	Montes Claros	TaqPath COVID-19 CE-IVD RT-PCR kit
2020-11-05	26.6876	17.9137	Montes Claros	TaqPath COVID-19 CE-IVD RT-PCR kit
2020-11-05	27.854	22.0122	Governador Valadares	TaqPath COVID-19 CE-IVD RT-PCR kit
2020-11-05	27.8796	18.7611	Governador Valadares	TaqPath COVID-19 CE-IVD RT-PCR kit
2020-11-05	25.7313	26.1983	Governador Valadares	TaqPath COVID-19 CE-IVD RT-PCR kit
2020-11-05	31.821	12.6769	Itaúna	TaqPath COVID-19 CE-IVD RT-PCR kit
2020-11-05	27.1832	19.9865	Ipanema	TaqPath COVID-19 CE-IVD RT-PCR kit
2020-11-05	Undetermined	16.5596	Ipanema	TaqPath COVID-19 CE-IVD RT-PCR kit
2020-11-05	24.7408	18.797	Montes Claros	TaqPath COVID-19 CE-IVD RT-PCR kit
2020-11-05	21.8062	12.2464	Lavras	TaqPath COVID-19 CE-IVD RT-PCR kit
2020-11-05	26.5563	29.4165	Belo Horizonte	TaqPath COVID-19 CE-IVD RT-PCR kit
2020-11-05	26.4653	20.5424	Cataguases	TaqPath COVID-19 CE-IVD RT-PCR kit
2020-11-05	25.9343	17.4746	Governador Valadares	TaqPath COVID-19 CE-IVD RT-PCR kit
2020-11-05	25.0478	19.4164	Itaúna	TaqPath COVID-19 CE-IVD RT-PCR kit
2020-11-05	25.4919	19.8548	Ipanema	TaqPath COVID-19 CE-IVD RT-PCR kit
2020-11-05	24.6745	19.8605	Ipanema	TaqPath COVID-19 CE-IVD RT-PCR kit
2020-11-05	27.2944	20.095	Ipanema	TaqPath COVID-19 CE-IVD RT-PCR kit
2020-11-05	28.5511	17.5073	Governador Valadares	TaqPath COVID-19 CE-IVD RT-PCR kit
2020-11-05	25.5222	31.5531	Belo Horizonte	TaqPath COVID-19 CE-IVD RT-PCR kit
2020-11-05	25.4991	20.4342	Ipanema	TaqPath COVID-19 CE-IVD RT-PCR kit
2020-11-05	24.9035	32.0394	Montes Claros	TaqPath COVID-19 CE-IVD RT-PCR kit
2020-11-05	24.1979	17.6172	Belo Horizonte	TaqPath COVID-19 CE-IVD RT-PCR kit
2020-11-05	25.6261	16.6442	Lavras	TaqPath COVID-19 CE-IVD RT-PCR kit
2020-11-05	27.7853	17.7317	Ipanema	TaqPath COVID-19 CE-IVD RT-PCR kit
2020-11-05	26.1704	31.4061	Montes Claros	TaqPath COVID-19 CE-IVD RT-PCR kit
2020-11-05	25.3927	17.3104	Governador Valadares	TaqPath COVID-19 CE-IVD RT-PCR kit
2020-11-05	28.3646	11.233	Ipanema	TaqPath COVID-19 CE-IVD RT-PCR kit
2020-11-05	29.4274	16.8728	Ipanema	TaqPath COVID-19 CE-IVD RT-PCR kit
2020-11-05	26.2047	30.9161	Belo Horizonte	TaqPath COVID-19 CE-IVD RT-PCR kit
2020-11-05	30.7836	33.2058	Governador Valadares	TaqPath COVID-19 CE-IVD RT-PCR kit
2020-11-05	27.2567	24.9939	Governador Valadares	TaqPath COVID-19 CE-IVD RT-PCR kit
2020-11-05	25.8197	22.2269	Cataguases	TaqPath COVID-19 CE-IVD RT-PCR kit
2020-11-05	24.9305	21.2939	Betim	TaqPath COVID-19 CE-IVD RT-PCR kit
2020-11-05	22.9048	18.266	Ipanema	TaqPath COVID-19 CE-IVD RT-PCR kit
2020-11-05	26.3842	31.0431	Belo Horizonte	TaqPath COVID-19 CE-IVD RT-PCR kit
2020-11-05	23.8026	24.9158	Montes Claros	TaqPath COVID-19 CE-IVD RT-PCR kit
2020-11-05	27.1467	23.4328	Governador Valadares	TaqPath COVID-19 CE-IVD RT-PCR kit
2020-11-05	26.5507	16.5429	Governador Valadares	TaqPath COVID-19 CE-IVD RT-PCR kit
2020-11-05	Undetermined	17.8737	Governador Valadares	TaqPath COVID-19 CE-IVD RT-PCR kit
2020-11-05	26.7201	16.2782	Cataguases	TaqPath COVID-19 CE-IVD RT-PCR kit
2020-11-05	24.4968	23.4486	Itaúna	TaqPath COVID-19 CE-IVD RT-PCR kit
2020-11-05	Undetermined	13.1655	Ipanema	TaqPath COVID-19 CE-IVD RT-PCR kit
2020-11-05	25.7181	18.9902	Governador Valadares	TaqPath COVID-19 CE-IVD RT-PCR kit
2020-11-05	Undetermined	16.6155	Januária	TaqPath COVID-19 CE-IVD RT-PCR kit
2020-11-05	24.5307	21.317	Belo Horizonte	TaqPath COVID-19 CE-IVD RT-PCR kit
2020-11-05	25.3486	19.5079	Raposos	TaqPath COVID-19 CE-IVD RT-PCR kit
2020-11-05	25.3709	19.7727	Ipanema	TaqPath COVID-19 CE-IVD RT-PCR kit
2020-11-05	27.6726	26.6934	Ipanema	TaqPath COVID-19 CE-IVD RT-PCR kit
2020-11-05	26.2075	32.0459	Belo Horizonte	TaqPath COVID-19 CE-IVD RT-PCR kit
2020-11-05	25.4192	26.5702	Itaúna	TaqPath COVID-19 CE-IVD RT-PCR kit
2020-11-05	Undetermined	20.3165	Governador Valadares	TaqPath COVID-19 CE-IVD RT-PCR kit
2020-11-05	27.573	15.1857	Ipanema	TaqPath COVID-19 CE-IVD RT-PCR kit
2020-11-05	24.2277	25.8804	Montes Claros	TaqPath COVID-19 CE-IVD RT-PCR kit
2020-11-05	24.9946	20.8754	Divinópolis	TaqPath COVID-19 CE-IVD RT-PCR kit
2020-11-05	23.2974	16.6377	Divinópolis	TaqPath COVID-19 CE-IVD RT-PCR kit
2020-11-05	Undetermined	31.3684	Belo Horizonte	TaqPath COVID-19 CE-IVD RT-PCR kit
2020-11-05	25.7994	17.9034	Juiz de Fora	TaqPath COVID-19 CE-IVD RT-PCR kit
2020-11-05	30.662	14.639	Nova Lima	TaqPath COVID-19 CE-IVD RT-PCR kit
2020-11-05	27.0628	20.3675	Juiz de Fora	TaqPath COVID-19 CE-IVD RT-PCR kit
2020-11-05	26.5339	25.9698	Juiz de Fora	TaqPath COVID-19 CE-IVD RT-PCR kit
2020-11-05	24.8624	19.1981	Mateus Leme	TaqPath COVID-19 CE-IVD RT-PCR kit
2020-11-05	26.9206	31.8543	Nova Lima	TaqPath COVID-19 CE-IVD RT-PCR kit
2020-11-05	32.1455	14.8047	Nova Lima	TaqPath COVID-19 CE-IVD RT-PCR kit
2020-11-05	30.2932	12.4521	Belo Horizonte	TaqPath COVID-19 CE-IVD RT-PCR kit
2020-11-05	26.505	28.5845	Belo Horizonte	TaqPath COVID-19 CE-IVD RT-PCR kit
2020-11-05	26.7387	28.1814	Nova Lima	TaqPath COVID-19 CE-IVD RT-PCR kit
2020-11-05	24.7434	18.6285	Barão de Cocais	TaqPath COVID-19 CE-IVD RT-PCR kit
2020-11-05	27.1047	13.2929	Brumadinho	TaqPath COVID-19 CE-IVD RT-PCR kit
2020-11-05	24.0039	31.5841	Nova Lima	TaqPath COVID-19 CE-IVD RT-PCR kit
2020-11-05	22.0792	13.7962	Belo Horizonte	TaqPath COVID-19 CE-IVD RT-PCR kit
2020-11-05	25.2449	19.9744	Cataguases	TaqPath COVID-19 CE-IVD RT-PCR kit
2020-11-05	36.3442	15.4104	Ipanema	TaqPath COVID-19 CE-IVD RT-PCR kit
2020-11-05	24.2924	16.3864	Ipanema	TaqPath COVID-19 CE-IVD RT-PCR kit
2020-11-05	27.2787	17.1771	Ipanema	TaqPath COVID-19 CE-IVD RT-PCR kit
2020-11-05	22.848	19.5786	Belo Horizonte	TaqPath COVID-19 CE-IVD RT-PCR kit
2020-11-05	Undetermined	6.57265	Belo Horizonte	TaqPath COVID-19 CE-IVD RT-PCR kit
2020-11-05	31.6181	11.0311	Nova Lima	TaqPath COVID-19 CE-IVD RT-PCR kit
2020-11-05	Undetermined	25.6774	Nova Lima	TaqPath COVID-19 CE-IVD RT-PCR kit
2020-11-05	25.8561	20.1293	Mutum	TaqPath COVID-19 CE-IVD RT-PCR kit
2020-11-05	27.7038	24.6555	Mutum	TaqPath COVID-19 CE-IVD RT-PCR kit
2020-11-05	26.2335	28.3723	Mutum	TaqPath COVID-19 CE-IVD RT-PCR kit
2020-11-05	28.0494	24.1786	Mutum	TaqPath COVID-19 CE-IVD RT-PCR kit
2020-11-05	33.1845	12.2164	Belo Horizonte	TaqPath COVID-19 CE-IVD RT-PCR kit
2020-11-05	20.775	13.8448	Belo Horizonte	TaqPath COVID-19 CE-IVD RT-PCR kit
2020-11-05	35.6527	15.2602	Belo Horizonte	TaqPath COVID-19 CE-IVD RT-PCR kit
2020-11-05	25.4907	17.4334	Belo Horizonte	TaqPath COVID-19 CE-IVD RT-PCR kit
2020-11-05	23.9473	16.1316	Mutum	TaqPath COVID-19 CE-IVD RT-PCR kit
2020-11-05	28.0864	26.655	Mutum	TaqPath COVID-19 CE-IVD RT-PCR kit
2020-11-05	26.3104	22.7703	Oliveira	TaqPath COVID-19 CE-IVD RT-PCR kit
2020-11-05	30.1408	14.7115	Mateus Leme	TaqPath COVID-19 CE-IVD RT-PCR kit
2020-11-05	26.0179	30.192	Mutum	TaqPath COVID-19 CE-IVD RT-PCR kit
2020-11-05	24.1318	20.2134	Mutum	TaqPath COVID-19 CE-IVD RT-PCR kit
2020-11-05	29.4352	15.1439	Barão de Cocais	TaqPath COVID-19 CE-IVD RT-PCR kit
2020-11-05	24.9961	18.7905	Juiz de Fora	TaqPath COVID-19 CE-IVD RT-PCR kit
2020-11-05	26.5327	24.3294	Mateus Leme	TaqPath COVID-19 CE-IVD RT-PCR kit
2020-11-05	27.8542	19.0149	Mateus Leme	TaqPath COVID-19 CE-IVD RT-PCR kit
2020-11-05	Undetermined	7.21892	São João Nepomuceno	TaqPath COVID-19 CE-IVD RT-PCR kit
2020-11-05	24.1429	19.3756	Juiz de Fora	TaqPath COVID-19 CE-IVD RT-PCR kit
2020-11-05	31.0266	18.3055	São João Nepomuceno	TaqPath COVID-19 CE-IVD RT-PCR kit
2020-11-05	28.0325	22.6476	Itabira	TaqPath COVID-19 CE-IVD RT-PCR kit
2020-11-05	24.0479	15.1494	Belo Horizonte	TaqPath COVID-19 CE-IVD RT-PCR kit
2020-11-05	24.0383	27.1544	Mutum	TaqPath COVID-19 CE-IVD RT-PCR kit
2020-11-05	26.9326	24.7283	Alfenas	TaqPath COVID-19 CE-IVD RT-PCR kit
2020-11-05	24.756	24.5337	Mutum	TaqPath COVID-19 CE-IVD RT-PCR kit
2020-11-05	28.6614	23.0296	Manhuaçu	TaqPath COVID-19 CE-IVD RT-PCR kit
2020-11-05	24.6326	25.5152	Mutum	TaqPath COVID-19 CE-IVD RT-PCR kit
2020-11-05	23.4328	17.0129	Manhuaçu	TaqPath COVID-19 CE-IVD RT-PCR kit
2020-11-05	27.5078	21.9512	Itabira	TaqPath COVID-19 CE-IVD RT-PCR kit
2020-11-05	22.7686	21.263	Alfenas	TaqPath COVID-19 CE-IVD RT-PCR kit
2020-11-05	28.5836	23.4226	Mutum	TaqPath COVID-19 CE-IVD RT-PCR kit
2020-11-05	24.2932	32.0386	Mutum	TaqPath COVID-19 CE-IVD RT-PCR kit
2020-11-05	33.3502	14.8533	Itabira	TaqPath COVID-19 CE-IVD RT-PCR kit
2020-11-05	32.7005	14.3206	Itabira	TaqPath COVID-19 CE-IVD RT-PCR kit
2020-11-05	25.9821	17.6957	Itabira	TaqPath COVID-19 CE-IVD RT-PCR kit
2020-11-05	23.5372	30.8193	Mutum	TaqPath COVID-19 CE-IVD RT-PCR kit
2020-11-05	25.1735	21.6045	Mutum	TaqPath COVID-19 CE-IVD RT-PCR kit
2020-11-05	24.6951	23.1724	Belo Horizonte	TaqPath COVID-19 CE-IVD RT-PCR kit
2020-11-05	23.4579	28.9781	Mutum	TaqPath COVID-19 CE-IVD RT-PCR kit
2020-11-05	21.3034	19.5005	São Lourenço	TaqPath COVID-19 CE-IVD RT-PCR kit
2020-11-05	34.7899	11.2195	São Lourenço	TaqPath COVID-19 CE-IVD RT-PCR kit
2020-11-05	26.4235	20.4732	João Monlevade	TaqPath COVID-19 CE-IVD RT-PCR kit
2020-11-05	31.035	15.4156	João Monlevade	TaqPath COVID-19 CE-IVD RT-PCR kit
2020-11-05	24.6259	30.2446	Conselheiro Lafaiete	TaqPath COVID-19 CE-IVD RT-PCR kit
2020-11-05	22.9394	14.5316	Itanhandu	TaqPath COVID-19 CE-IVD RT-PCR kit
2020-11-05	25.8027	18.6764	Além Paraíba	TaqPath COVID-19 CE-IVD RT-PCR kit
2020-11-05	24.657	18.5882	Belo Horizonte	TaqPath COVID-19 CE-IVD RT-PCR kit
2020-11-05	25.232	23.7972	Pouso Alegre	TaqPath COVID-19 CE-IVD RT-PCR kit
2020-11-05	22.3293	13.572	Itanhandu	TaqPath COVID-19 CE-IVD RT-PCR kit
2020-11-05	26.5751	26.977	Belo Horizonte	TaqPath COVID-19 CE-IVD RT-PCR kit
2020-11-05	25.222	22.9629	Pouso Alegre	TaqPath COVID-19 CE-IVD RT-PCR kit
2020-11-05	24.0971	16.9761	São Lourenço	TaqPath COVID-19 CE-IVD RT-PCR kit
2020-11-05	27.861	28.7316	Conselheiro Lafaiete	TaqPath COVID-19 CE-IVD RT-PCR kit
2020-11-05	37.2586	12.5569	Pouso Alegre	TaqPath COVID-19 CE-IVD RT-PCR kit
2020-11-05	24.8648	17.6128	Belo Horizonte	TaqPath COVID-19 CE-IVD RT-PCR kit
2020-11-05	30.0734	16.0227	Piracema	TaqPath COVID-19 CE-IVD RT-PCR kit
2020-11-05	35.2046	10.8186	Belo Horizonte	TaqPath COVID-19 CE-IVD RT-PCR kit
2020-11-05	23.927	27.6077	Poços de Caldas	TaqPath COVID-19 CE-IVD RT-PCR kit
2020-11-05	25.2142	29.8648	Divinópolis	TaqPath COVID-19 CE-IVD RT-PCR kit
2020-11-05	22.7615	15.6403	Divinópolis	TaqPath COVID-19 CE-IVD RT-PCR kit
2020-11-05	24.9029	22.9232	Jacutinga	TaqPath COVID-19 CE-IVD RT-PCR kit
2020-11-05	31.0925	11.5243	Formiga	TaqPath COVID-19 CE-IVD RT-PCR kit
2020-11-05	24.6224	19.5629	Três Pontas	TaqPath COVID-19 CE-IVD RT-PCR kit
2020-11-05	34.5539	13.5443	Belo Horizonte	TaqPath COVID-19 CE-IVD RT-PCR kit
2020-11-05	26.573	32.9588	Belo Horizonte	TaqPath COVID-19 CE-IVD RT-PCR kit
2020-11-05	26.0748	Undetermined	Belo Horizonte	TaqPath COVID-19 CE-IVD RT-PCR kit
2020-11-05	25.0076	23.7848	Belo Horizonte	TaqPath COVID-19 CE-IVD RT-PCR kit
2020-11-05	26.8658	26.3983	Muriaé	TaqPath COVID-19 CE-IVD RT-PCR kit
2020-11-05	25.2622	21.4535	Bom Despacho	TaqPath COVID-19 CE-IVD RT-PCR kit
2020-11-05	24.8058	20.7421	São Geraldo	TaqPath COVID-19 CE-IVD RT-PCR kit
2020-11-05	24.5415	18.8706	Belo Horizonte	TaqPath COVID-19 CE-IVD RT-PCR kit
2020-11-05	24.1495	16.137	Sete Lagoas	TaqPath COVID-19 CE-IVD RT-PCR kit
2020-11-05	Undetermined	24.3832	São Lourenço	TaqPath COVID-19 CE-IVD RT-PCR kit
2020-11-05	25.9997	17.8342	Passa Quatro	TaqPath COVID-19 CE-IVD RT-PCR kit
2020-11-05	34.7368	15.4731	Iturama	TaqPath COVID-19 CE-IVD RT-PCR kit
2020-11-05	26.8747	26.9047	Belo Horizonte	TaqPath COVID-19 CE-IVD RT-PCR kit
2020-11-05	25.5985	18.0077	Juiz de Fora	TaqPath COVID-19 CE-IVD RT-PCR kit
2020-11-05	25.6875	28.9237	Poços de Caldas	TaqPath COVID-19 CE-IVD RT-PCR kit
2020-11-05	26.8776	18.5002	Juiz de Fora	TaqPath COVID-19 CE-IVD RT-PCR kit
2020-11-05	24.3122	31.8506	Divinópolis	TaqPath COVID-19 CE-IVD RT-PCR kit
2020-11-05	26.6446	20.3045	Juiz de Fora	TaqPath COVID-19 CE-IVD RT-PCR kit
2020-11-05	25.9024	22.0424	Jacutinga	TaqPath COVID-19 CE-IVD RT-PCR kit
2020-11-05	23.2646	13.3338	Poços de Caldas	TaqPath COVID-19 CE-IVD RT-PCR kit
2020-11-05	32.5839	12.5347	Divinópolis	TaqPath COVID-19 CE-IVD RT-PCR kit
2020-11-05	26.1507	22.3146	Muriaé	TaqPath COVID-19 CE-IVD RT-PCR kit
2020-11-05	28.4054	11.6317	São Sebastião do Paraíso	TaqPath COVID-19 CE-IVD RT-PCR kit
2020-11-05	22.2964	15.8379	Itaúna	TaqPath COVID-19 CE-IVD RT-PCR kit
2020-11-05	32.315	13.9134	Prudente de Morais	TaqPath COVID-19 CE-IVD RT-PCR kit
2020-11-05	25.4085	19.5406	Teófilo Otoni	TaqPath COVID-19 CE-IVD RT-PCR kit
2020-11-05	26.4025	27.4021	Juiz de Fora	TaqPath COVID-19 CE-IVD RT-PCR kit
2020-11-05	26.1363	17.6987	Leopoldina	TaqPath COVID-19 CE-IVD RT-PCR kit
2020-11-05	24.7515	30.2663	Belo Horizonte	TaqPath COVID-19 CE-IVD RT-PCR kit
2020-11-05	29.1299	26.4987	Muriaé	TaqPath COVID-19 CE-IVD RT-PCR kit
2020-11-05	28.4133	15.1684	Belo Horizonte	TaqPath COVID-19 CE-IVD RT-PCR kit
2020-11-05	25.4144	31.2602	Teófilo Otoni	TaqPath COVID-19 CE-IVD RT-PCR kit
2020-11-05	23.6387	16.3825	Juiz de Fora	TaqPath COVID-19 CE-IVD RT-PCR kit
2020-11-05	25.2501	15.6974	Juiz de Fora	TaqPath COVID-19 CE-IVD RT-PCR kit
2020-11-05	26.9177	32.5267	Divinópolis	TaqPath COVID-19 CE-IVD RT-PCR kit
2020-11-05	22.5627	15.7392	Belo Horizonte	TaqPath COVID-19 CE-IVD RT-PCR kit
2020-11-05	27.4887	19.5818	Juiz de Fora	TaqPath COVID-19 CE-IVD RT-PCR kit
2020-11-05	Undetermined	29.3401	Belo Horizonte	TaqPath COVID-19 CE-IVD RT-PCR kit
2020-11-05	25.4362	29.3872	Belo Horizonte	TaqPath COVID-19 CE-IVD RT-PCR kit
2020-11-05	25.1099	16.4328	Sabará	TaqPath COVID-19 CE-IVD RT-PCR kit
2020-11-05	24.2071	25.9749	Belo Horizonte	TaqPath COVID-19 CE-IVD RT-PCR kit
2020-11-05	27.5406	26.8012	Belo Horizonte	TaqPath COVID-19 CE-IVD RT-PCR kit
2020-11-05	27.1563	29.6134	Belo Horizonte	TaqPath COVID-19 CE-IVD RT-PCR kit
2020-11-05	25.2757	18.5464	Ribeirão das Neves	TaqPath COVID-19 CE-IVD RT-PCR kit
2020-11-05	25.7152	16.8856	Igarapé	TaqPath COVID-19 CE-IVD RT-PCR kit
2020-11-05	25.1468	17.911	Betim	TaqPath COVID-19 CE-IVD RT-PCR kit
2020-11-05	23.8542	16.4493	Betim	TaqPath COVID-19 CE-IVD RT-PCR kit
2020-11-05	22.9853	16.8838	Igarapé	TaqPath COVID-19 CE-IVD RT-PCR kit
2020-11-05	25.2345	28.9632	Betim	TaqPath COVID-19 CE-IVD RT-PCR kit
2020-11-05	37.9723	12.821	Ribeirão das Neves	TaqPath COVID-19 CE-IVD RT-PCR kit
2020-11-05	33.754	10.8467	Ribeirão das Neves	TaqPath COVID-19 CE-IVD RT-PCR kit
2020-11-05	28.5069	30.9179	Sabará	TaqPath COVID-19 CE-IVD RT-PCR kit
2020-11-05	25.2951	16.7153	Belo Horizonte	TaqPath COVID-19 CE-IVD RT-PCR kit
2020-11-05	Undetermined	11.2315	Belo Horizonte	TaqPath COVID-19 CE-IVD RT-PCR kit
2020-11-05	23.73	13.8206	Betim	TaqPath COVID-19 CE-IVD RT-PCR kit
2020-11-05	31.2868	11.932	Leopoldina	TaqPath COVID-19 CE-IVD RT-PCR kit
2020-11-05	29.3937	7.20255	Sete Lagoas	TaqPath COVID-19 CE-IVD RT-PCR kit
2020-11-05	24.6894	15.6795	Lagoa Santa	TaqPath COVID-19 CE-IVD RT-PCR kit
2020-11-05	25.4665	13.45	Betim	TaqPath COVID-19 CE-IVD RT-PCR kit
2020-11-05	31.8877	13.4772	Lagoa Santa	TaqPath COVID-19 CE-IVD RT-PCR kit
2020-11-05	31.6545	15.2011	Lagoa Santa	TaqPath COVID-19 CE-IVD RT-PCR kit
2020-11-05	26.739	32.0142	Belo Horizonte	TaqPath COVID-19 CE-IVD RT-PCR kit
2020-11-05	25.5381	30.6149	Belo Horizonte	TaqPath COVID-19 CE-IVD RT-PCR kit
2020-11-05	24.7998	23.5586	Belo Horizonte	TaqPath COVID-19 CE-IVD RT-PCR kit
2020-11-05	35.5341	16.9176	Betim	TaqPath COVID-19 CE-IVD RT-PCR kit
2020-11-05	25.2373	29.2437	Betim	TaqPath COVID-19 CE-IVD RT-PCR kit
2020-11-05	27.2596	26.5493	Sarzedo	TaqPath COVID-19 CE-IVD RT-PCR kit
2020-11-05	25.7632	18.6812	Ibirité	TaqPath COVID-19 CE-IVD RT-PCR kit
2020-11-05	26.3616	20.589	Belo Horizonte	TaqPath COVID-19 CE-IVD RT-PCR kit
2020-11-05	26.2036	21.0834	Belo Horizonte	TaqPath COVID-19 CE-IVD RT-PCR kit
2020-11-05	24.1139	15.3377	Belo Horizonte	TaqPath COVID-19 CE-IVD RT-PCR kit
2020-11-05	26.304	29.1455	Sarzedo	TaqPath COVID-19 CE-IVD RT-PCR kit
2020-11-05	Undetermined	17.2293	Belo Horizonte	TaqPath COVID-19 CE-IVD RT-PCR kit
2020-11-05	24.6324	28.8385	Betim	TaqPath COVID-19 CE-IVD RT-PCR kit
2020-11-05	26.1963	20.3534	Sabará	TaqPath COVID-19 CE-IVD RT-PCR kit
2020-11-05	25.8623	36.4456	Belo Horizonte	TaqPath COVID-19 CE-IVD RT-PCR kit
2020-11-05	23.5539	16.3643	Belo Horizonte	TaqPath COVID-19 CE-IVD RT-PCR kit
2020-11-05	25.6421	16.5863	Belo Horizonte	TaqPath COVID-19 CE-IVD RT-PCR kit
2020-11-05	37.5936	13.0358	Brumadinho	TaqPath COVID-19 CE-IVD RT-PCR kit
2020-11-05	30.7261	15.7335	Betim	TaqPath COVID-19 CE-IVD RT-PCR kit
2020-11-05	Undetermined	23.8983	Belo Horizonte	TaqPath COVID-19 CE-IVD RT-PCR kit
2020-11-05	26.4231	30.9843	Belo Horizonte	TaqPath COVID-19 CE-IVD RT-PCR kit
2020-11-05	25.8796	23.6275	Santa Luzia	TaqPath COVID-19 CE-IVD RT-PCR kit
2020-11-05	26.3342	28.9521	Santa Luzia	TaqPath COVID-19 CE-IVD RT-PCR kit
2020-11-05	25.6005	16.786	Santa Luzia	TaqPath COVID-19 CE-IVD RT-PCR kit
2020-11-05	27.9108	22.4067	Betim	TaqPath COVID-19 CE-IVD RT-PCR kit
2020-11-05	28.0592	21.9936	Ibirité	TaqPath COVID-19 CE-IVD RT-PCR kit
2020-11-05	33.8855	13.0217	Belo Horizonte	TaqPath COVID-19 CE-IVD RT-PCR kit
2020-11-05	25.4012	19.043	Nova Lima	TaqPath COVID-19 CE-IVD RT-PCR kit
2020-11-05	33.6649	11.9816	Belo Horizonte	TaqPath COVID-19 CE-IVD RT-PCR kit
2020-11-05	32.4735	12.3391	Belo Horizonte	TaqPath COVID-19 CE-IVD RT-PCR kit
2020-11-05	25.8075	15.7795	Belo Horizonte	TaqPath COVID-19 CE-IVD RT-PCR kit
2020-11-05	22.8281	18.211	Santa Luzia	TaqPath COVID-19 CE-IVD RT-PCR kit
2020-11-05	33.1004	12.6968	Belo Horizonte	TaqPath COVID-19 CE-IVD RT-PCR kit
2020-11-05	35.2203	13.2304	Belo Horizonte	TaqPath COVID-19 CE-IVD RT-PCR kit
2020-11-05	25.0771	24.7407	Belo Horizonte	TaqPath COVID-19 CE-IVD RT-PCR kit
2020-11-05	27.8625	23.9327	Nova Lima	TaqPath COVID-19 CE-IVD RT-PCR kit
2020-11-05	24.2606	16.932	Ibirité	TaqPath COVID-19 CE-IVD RT-PCR kit
2020-11-05	27.643	26.0113	Itabirito	TaqPath COVID-19 CE-IVD RT-PCR kit
2020-11-05	25.559	29.9086	Belo Horizonte	TaqPath COVID-19 CE-IVD RT-PCR kit
2020-11-05	24.3866	18.4547	Sarzedo	TaqPath COVID-19 CE-IVD RT-PCR kit
2020-11-05	39.829	12.187	Belo Horizonte	TaqPath COVID-19 CE-IVD RT-PCR kit
2020-11-05	24.2686	27.983	Belo Horizonte	TaqPath COVID-19 CE-IVD RT-PCR kit
2020-11-05	29.4033	14.6653	Contagem	TaqPath COVID-19 CE-IVD RT-PCR kit
2020-11-05	31.385	7.42787	Belo Horizonte	TaqPath COVID-19 CE-IVD RT-PCR kit
2020-11-05	33.1134	11.6474	Belo Horizonte	TaqPath COVID-19 CE-IVD RT-PCR kit
2020-11-05	26.6135	16.9658	Belo Horizonte	TaqPath COVID-19 CE-IVD RT-PCR kit
2020-11-05	25.7256	27.5806	Capim Branco	TaqPath COVID-19 CE-IVD RT-PCR kit
2020-11-05	23.9578	23.7255	Betim	TaqPath COVID-19 CE-IVD RT-PCR kit
2020-11-05	20.0175	22.6108	Ibirité	TaqPath COVID-19 CE-IVD RT-PCR kit
2020-11-05	29.4987	14.2416	Nova Lima	TaqPath COVID-19 CE-IVD RT-PCR kit
2020-11-05	34.0117	12.8954	Belo Horizonte	TaqPath COVID-19 CE-IVD RT-PCR kit
2020-11-05	Undetermined	12.3741	Belo Horizonte	TaqPath COVID-19 CE-IVD RT-PCR kit
2020-11-05	29.2271	12.2849	Belo Horizonte	TaqPath COVID-19 CE-IVD RT-PCR kit
2020-11-05	25.3057	20.9203	Santa Luzia	TaqPath COVID-19 CE-IVD RT-PCR kit
2020-11-05	25.6354	22.7309	Betim	TaqPath COVID-19 CE-IVD RT-PCR kit
2020-11-05	23.6381	30.0844	Igarapé	TaqPath COVID-19 CE-IVD RT-PCR kit
2020-11-05	22.8692	26.8347	Matozinhos	TaqPath COVID-19 CE-IVD RT-PCR kit
2020-11-05	24.937	16.7957	Belo Horizonte	TaqPath COVID-19 CE-IVD RT-PCR kit
2020-11-05	36.1167	7.75433	Belo Horizonte	TaqPath COVID-19 CE-IVD RT-PCR kit
2020-11-05	30.4898	14.8971	Belo Horizonte	TaqPath COVID-19 CE-IVD RT-PCR kit
2020-11-05	25.2408	23.311	Pedro Leopoldo	TaqPath COVID-19 CE-IVD RT-PCR kit
2020-11-05	26.5239	14.2997	Pedro Leopoldo	TaqPath COVID-19 CE-IVD RT-PCR kit
2020-11-05	24.8075	30.1567	Pedro Leopoldo	TaqPath COVID-19 CE-IVD RT-PCR kit
2020-11-05	29.224	13.8791	Belo Horizonte	TaqPath COVID-19 CE-IVD RT-PCR kit
2020-11-05	32.2143	15.534	Pedro Leopoldo	TaqPath COVID-19 CE-IVD RT-PCR kit
2020-11-05	23.8015	15.7886	Belo Horizonte	TaqPath COVID-19 CE-IVD RT-PCR kit
2020-11-05	26.2885	23.8148	Ibirité	TaqPath COVID-19 CE-IVD RT-PCR kit
2020-11-05	22.2288	13.7694	Sete Lagoas	TaqPath COVID-19 CE-IVD RT-PCR kit
2020-11-05	25.0274	17.7812	Sabará	TaqPath COVID-19 CE-IVD RT-PCR kit
2020-11-05	38.1335	10.3558	Contagem	TaqPath COVID-19 CE-IVD RT-PCR kit
2020-11-05	33.483	11.9345	Belo Horizonte	TaqPath COVID-19 CE-IVD RT-PCR kit
2020-11-05	27.6027	14.6757	Belo Horizonte	TaqPath COVID-19 CE-IVD RT-PCR kit
2020-11-05	24.4847	19.325	Belo Horizonte	TaqPath COVID-19 CE-IVD RT-PCR kit
2020-11-05	31.2433	11.7498	Belo Horizonte	TaqPath COVID-19 CE-IVD RT-PCR kit
2020-11-05	23.8338	18.9179	Belo Horizonte	TaqPath COVID-19 CE-IVD RT-PCR kit
2020-11-05	29.4872	14.2599	Belo Horizonte	TaqPath COVID-19 CE-IVD RT-PCR kit
2020-11-05	25.2263	18.4026	Belo Horizonte	TaqPath COVID-19 CE-IVD RT-PCR kit
2020-11-05	Undetermined	16.3301	Belo Horizonte	TaqPath COVID-19 CE-IVD RT-PCR kit
2020-11-05	Undetermined	31.3715	Ipanema	TaqPath COVID-19 CE-IVD RT-PCR kit
2020-11-05	22.901	18.795	Sete Lagoas	TaqPath COVID-19 CE-IVD RT-PCR kit
2020-11-05	25.3973	29.7822	Belo Horizonte	TaqPath COVID-19 CE-IVD RT-PCR kit
2020-11-05	22.8902	13.4542	Mateus Leme	TaqPath COVID-19 CE-IVD RT-PCR kit
2020-11-05	24.9822	31.5144	Belo Horizonte	TaqPath COVID-19 CE-IVD RT-PCR kit
2020-11-05	27.1245	31.4267	João Monlevade	TaqPath COVID-19 CE-IVD RT-PCR kit
2020-11-05	21.1051	13.6707	Divinópolis	TaqPath COVID-19 CE-IVD RT-PCR kit
2020-11-05	26.9985	22.6702	Três Pontas	TaqPath COVID-19 CE-IVD RT-PCR kit
2020-11-05	24.1263	31.3042	Teófilo Otoni	TaqPath COVID-19 CE-IVD RT-PCR kit
2020-11-05	25.9038	30.4376	Belo Horizonte	TaqPath COVID-19 CE-IVD RT-PCR kit
2020-11-05	25.0672	Undetermined	Belo Horizonte	TaqPath COVID-19 CE-IVD RT-PCR kit
2020-11-05	32.0196	15.801	Leopoldina	TaqPath COVID-19 CE-IVD RT-PCR kit
2020-11-05	32.4522	11.8568	Belo Horizonte	TaqPath COVID-19 CE-IVD RT-PCR kit
2020-11-05	Undetermined	12.2744	Belo Horizonte	TaqPath COVID-19 CE-IVD RT-PCR kit
2020-11-06	23.6089	15.5112	Brumadinho	TaqPath COVID-19 CE-IVD RT-PCR kit
2020-11-06	29.8266	11.4306	Belo Horizonte	TaqPath COVID-19 CE-IVD RT-PCR kit
2020-11-06	25.5894	Undetermined	Belo Horizonte	TaqPath COVID-19 CE-IVD RT-PCR kit
2020-11-06	25.811	14.6781	Belo Horizonte	TaqPath COVID-19 CE-IVD RT-PCR kit
2020-11-06	23.6933	22.3828	Belo Horizonte	TaqPath COVID-19 CE-IVD RT-PCR kit
2020-11-06	24.4071	28.0657	Belo Horizonte	TaqPath COVID-19 CE-IVD RT-PCR kit
2020-11-06	22.7061	13.6915	Belo Horizonte	TaqPath COVID-19 CE-IVD RT-PCR kit
2020-11-06	24.0228	9.85028	Belo Horizonte	TaqPath COVID-19 CE-IVD RT-PCR kit
2020-11-06	34.1087	8.48457	Belo Horizonte	TaqPath COVID-19 CE-IVD RT-PCR kit
2020-11-06	25.9443	30.7224	Belo Horizonte	TaqPath COVID-19 CE-IVD RT-PCR kit
2020-11-06	26.8903	25.199	Belo Horizonte	TaqPath COVID-19 CE-IVD RT-PCR kit
2020-11-06	32.5119	13.7844	Belo Horizonte	TaqPath COVID-19 CE-IVD RT-PCR kit
2020-11-06	23.27	15.7982	São Gonçalo do Rio Abaixo	TaqPath COVID-19 CE-IVD RT-PCR kit
2020-11-06	31.0189	12.7323	Belo Horizonte	TaqPath COVID-19 CE-IVD RT-PCR kit
2020-11-06	24.4939	14.9378	Belo Horizonte	TaqPath COVID-19 CE-IVD RT-PCR kit
2020-11-06	25.3814	31.7619	Belo Horizonte	TaqPath COVID-19 CE-IVD RT-PCR kit
2020-11-06	26.3693	20.4639	Belo Horizonte	TaqPath COVID-19 CE-IVD RT-PCR kit
2020-11-06	24.1958	16.5593	Belo Horizonte	TaqPath COVID-19 CE-IVD RT-PCR kit
2020-11-06	31.8451	12.7461	Belo Horizonte	TaqPath COVID-19 CE-IVD RT-PCR kit
2020-11-06	29.9611	16.76	Contagem	TaqPath COVID-19 CE-IVD RT-PCR kit
2020-11-06	25.8114	12.4897	Belo Horizonte	TaqPath COVID-19 CE-IVD RT-PCR kit
2020-11-06	37.0905	11.8078	Belo Horizonte	TaqPath COVID-19 CE-IVD RT-PCR kit
2020-11-06	25.2899	21.5221	Belo Horizonte	TaqPath COVID-19 CE-IVD RT-PCR kit
2020-11-06	28.7398	9.71748	Belo Horizonte	TaqPath COVID-19 CE-IVD RT-PCR kit
2020-11-06	27.6498	17.0008	Belo Horizonte	TaqPath COVID-19 CE-IVD RT-PCR kit
2020-11-06	33.539	16.0895	Contagem	TaqPath COVID-19 CE-IVD RT-PCR kit
2020-11-06	24.8623	30.1762	Belo Horizonte	TaqPath COVID-19 CE-IVD RT-PCR kit
2020-11-06	31.6325	14.5436	Belo Horizonte	TaqPath COVID-19 CE-IVD RT-PCR kit
2020-11-06	31.4071	12.5465	Belo Horizonte	TaqPath COVID-19 CE-IVD RT-PCR kit
2020-11-06	24.2559	26.3756	Belo Horizonte	TaqPath COVID-19 CE-IVD RT-PCR kit
2020-11-06	24.8454	24.9658	Belo Horizonte	TaqPath COVID-19 CE-IVD RT-PCR kit
2020-11-06	32.0463	8.936	Belo Horizonte	TaqPath COVID-19 CE-IVD RT-PCR kit
2020-11-06	26.1529	24.6696	Belo Horizonte	TaqPath COVID-19 CE-IVD RT-PCR kit
2020-11-06	25.5333	25.1974	Belo Horizonte	TaqPath COVID-19 CE-IVD RT-PCR kit
2020-11-06	35.5656	9.44923	Belo Horizonte	TaqPath COVID-19 CE-IVD RT-PCR kit
2020-11-06	32.1187	12.4429	Belo Horizonte	TaqPath COVID-19 CE-IVD RT-PCR kit
2020-11-06	26.4873	27.1443	Belo Horizonte	TaqPath COVID-19 CE-IVD RT-PCR kit
2020-11-06	24.982	13.9552	Belo Horizonte	TaqPath COVID-19 CE-IVD RT-PCR kit
2020-11-06	35.2261	7.81883	Belo Horizonte	TaqPath COVID-19 CE-IVD RT-PCR kit
2020-11-06	25.7232	25.7434	Nova Lima	TaqPath COVID-19 CE-IVD RT-PCR kit
2020-11-06	32.7701	11.4965	Belo Horizonte	TaqPath COVID-19 CE-IVD RT-PCR kit
2020-11-06	27.0588	24.9831	Belo Horizonte	TaqPath COVID-19 CE-IVD RT-PCR kit
2020-11-06	30.4898	14.3193	Belo Horizonte	TaqPath COVID-19 CE-IVD RT-PCR kit
2020-11-06	24.4019	24.4157	Belo Horizonte	TaqPath COVID-19 CE-IVD RT-PCR kit
2020-11-06	25.4029	28.14	Belo Horizonte	TaqPath COVID-19 CE-IVD RT-PCR kit
2020-11-06	26.5508	25.8462	Belo Horizonte	TaqPath COVID-19 CE-IVD RT-PCR kit
2020-11-06	26.3381	22.4939	Belo Horizonte	TaqPath COVID-19 CE-IVD RT-PCR kit
2020-11-06	29.7278	12.9501	Belo Horizonte	TaqPath COVID-19 CE-IVD RT-PCR kit
2020-11-06	33.2013	12.8386	Belo Horizonte	TaqPath COVID-19 CE-IVD RT-PCR kit
2020-11-06	32.1459	8.48703	Belo Horizonte	TaqPath COVID-19 CE-IVD RT-PCR kit
2020-11-06	24.4228	16.1164	Belo Horizonte	TaqPath COVID-19 CE-IVD RT-PCR kit
2020-11-06	23.8341	15.9818	Contagem	TaqPath COVID-19 CE-IVD RT-PCR kit
2020-11-06	24.5436	19.0014	Belo Horizonte	TaqPath COVID-19 CE-IVD RT-PCR kit
2020-11-06	33.4373	15.4847	Belo Horizonte	TaqPath COVID-19 CE-IVD RT-PCR kit
2020-11-06	25.8563	19.9726	Belo Horizonte	TaqPath COVID-19 CE-IVD RT-PCR kit
2020-11-06	33.9222	11.7336	Belo Horizonte	TaqPath COVID-19 CE-IVD RT-PCR kit
2020-11-06	25.5541	27.5558	Belo Horizonte	TaqPath COVID-19 CE-IVD RT-PCR kit
2020-11-06	24.2501	28.4539	Contagem	TaqPath COVID-19 CE-IVD RT-PCR kit
2020-11-06	26.6088	27.7084	Belo Horizonte	TaqPath COVID-19 CE-IVD RT-PCR kit
2020-11-06	24.2977	16.4197	Belo Horizonte	TaqPath COVID-19 CE-IVD RT-PCR kit
2020-11-06	26.42	25.1921	Belo Horizonte	TaqPath COVID-19 CE-IVD RT-PCR kit
2020-11-06	24.0719	29.3703	Belo Horizonte	TaqPath COVID-19 CE-IVD RT-PCR kit
2020-11-06	28.9443	18.0013	Contagem	TaqPath COVID-19 CE-IVD RT-PCR kit
2020-11-06	25.2575	19.6305	Belo Horizonte	TaqPath COVID-19 CE-IVD RT-PCR kit
2020-11-06	25.9754	14.4464	Ibirité	TaqPath COVID-19 CE-IVD RT-PCR kit
2020-11-06	34.4626	14.5659	Belo Horizonte	TaqPath COVID-19 CE-IVD RT-PCR kit
2020-11-06	26.8168	20.917	Belo Horizonte	TaqPath COVID-19 CE-IVD RT-PCR kit
2020-11-06	27.7111	19.8016	Belo Horizonte	TaqPath COVID-19 CE-IVD RT-PCR kit
2020-11-06	30.5169	11.2167	Montes Claros	TaqPath COVID-19 CE-IVD RT-PCR kit
2020-11-06	32.8704	13.4983	Belo Horizonte	TaqPath COVID-19 CE-IVD RT-PCR kit
2020-11-06	33.3993	7.45041	Belo Horizonte	TaqPath COVID-19 CE-IVD RT-PCR kit
2020-11-06	23.5907	33.1237	Belo Horizonte	TaqPath COVID-19 CE-IVD RT-PCR kit
2020-11-06	23.4543	14.01	Belo Horizonte	TaqPath COVID-19 CE-IVD RT-PCR kit
2020-11-06	25.7123	17.5161	Belo Horizonte	TaqPath COVID-19 CE-IVD RT-PCR kit
2020-11-06	26.0405	18.7206	Nova Lima	TaqPath COVID-19 CE-IVD RT-PCR kit
2020-11-06	25.1005	25.8375	Belo Horizonte	TaqPath COVID-19 CE-IVD RT-PCR kit
2020-11-06	27.5356	18.3968	Belo Horizonte	TaqPath COVID-19 CE-IVD RT-PCR kit
2020-11-06	26.2437	21.1344	Belo Horizonte	TaqPath COVID-19 CE-IVD RT-PCR kit
2020-11-06	Undetermined	18.5548	Nova Lima	TaqPath COVID-19 CE-IVD RT-PCR kit
2020-11-06	Undetermined	19.9251	Nova Lima	TaqPath COVID-19 CE-IVD RT-PCR kit
2020-11-06	32.6571	12.9578	Belo Horizonte	TaqPath COVID-19 CE-IVD RT-PCR kit
2020-11-06	25.8144	27.843	Belo Horizonte	TaqPath COVID-19 CE-IVD RT-PCR kit
2020-11-06	24.9592	18.2401	Belo Horizonte	TaqPath COVID-19 CE-IVD RT-PCR kit
2020-11-06	24.5805	27.301	Belo Horizonte	TaqPath COVID-19 CE-IVD RT-PCR kit
2020-11-06	28.8969	17.5419	Vespasiano	TaqPath COVID-19 CE-IVD RT-PCR kit
2020-11-06	27.8677	13.8891	Belo Horizonte	TaqPath COVID-19 CE-IVD RT-PCR kit
2020-11-06	26.3178	33.8786	Belo Horizonte	TaqPath COVID-19 CE-IVD RT-PCR kit
2020-11-06	25.7257	25.7144	Belo Horizonte	TaqPath COVID-19 CE-IVD RT-PCR kit
2020-11-06	30.1446	15.4146	Nova Lima	TaqPath COVID-19 CE-IVD RT-PCR kit
2020-11-06	26.6572	19.0009	Belo Horizonte	TaqPath COVID-19 CE-IVD RT-PCR kit
2020-11-06	24.9992	17.4414	Nova Lima	TaqPath COVID-19 CE-IVD RT-PCR kit
2020-11-06	Undetermined	15.6924	Belo Horizonte	TaqPath COVID-19 CE-IVD RT-PCR kit
2020-11-06	25.2868	22.8723	Nova Lima	TaqPath COVID-19 CE-IVD RT-PCR kit
2020-11-06	25.4119	22.9769	Belo Horizonte	TaqPath COVID-19 CE-IVD RT-PCR kit
2020-11-06	27.2367	27.0046	Belo Horizonte	TaqPath COVID-19 CE-IVD RT-PCR kit
2020-11-06	Undetermined	7.24356	Belo Horizonte	TaqPath COVID-19 CE-IVD RT-PCR kit
2020-11-06	31.0575	14.6377	Belo Horizonte	TaqPath COVID-19 CE-IVD RT-PCR kit
2020-11-06	27.7543	18.5445	Belo Horizonte	TaqPath COVID-19 CE-IVD RT-PCR kit
2020-11-06	25.2289	14.0225	Belo Horizonte	TaqPath COVID-19 CE-IVD RT-PCR kit
2020-11-06	24.8933	13.5806	Belo Horizonte	TaqPath COVID-19 CE-IVD RT-PCR kit
2020-11-06	28.9754	14.4715	Belo Horizonte	TaqPath COVID-19 CE-IVD RT-PCR kit
2020-11-06	26.0718	21.4483	Nova Lima	TaqPath COVID-19 CE-IVD RT-PCR kit
2020-11-06	29.4676	14.6599	Belo Horizonte	TaqPath COVID-19 CE-IVD RT-PCR kit
2020-11-06	26.2484	25.5691	Contagem	TaqPath COVID-19 CE-IVD RT-PCR kit
2020-11-06	23.8373	13.7685	Nova Lima	TaqPath COVID-19 CE-IVD RT-PCR kit
2020-11-06	30.2124	15.2909	Belo Horizonte	TaqPath COVID-19 CE-IVD RT-PCR kit
2020-11-06	31.1677	16.8842	Belo Horizonte	TaqPath COVID-19 CE-IVD RT-PCR kit
2020-11-06	25.6448	28.9139	Belo Horizonte	TaqPath COVID-19 CE-IVD RT-PCR kit
2020-11-06	25.8794	23.789	Belo Horizonte	TaqPath COVID-19 CE-IVD RT-PCR kit
2020-11-06	25.4142	26.4597	Belo Horizonte	TaqPath COVID-19 CE-IVD RT-PCR kit
2020-11-06	22.7557	18.4286	Santa Luzia	TaqPath COVID-19 CE-IVD RT-PCR kit
2020-11-06	33.9373	6.52746	Belo Horizonte	TaqPath COVID-19 CE-IVD RT-PCR kit
2020-11-06	27.1651	12.9005	Belo Horizonte	TaqPath COVID-19 CE-IVD RT-PCR kit
2020-11-06	30.6363	11.3617	Belo Horizonte	TaqPath COVID-19 CE-IVD RT-PCR kit
2020-11-06	22.3768	13.3967	Belo Horizonte	TaqPath COVID-19 CE-IVD RT-PCR kit
2020-11-06	Undetermined	27.8755	Belo Horizonte	TaqPath COVID-19 CE-IVD RT-PCR kit
2020-11-06	25.554	17.9218	Ribeirão das Neves	TaqPath COVID-19 CE-IVD RT-PCR kit
2020-11-06	25.6905	19.5867	Belo Horizonte	TaqPath COVID-19 CE-IVD RT-PCR kit
2020-11-06	26.3669	31.1677	Nova Lima	TaqPath COVID-19 CE-IVD RT-PCR kit
2020-11-06	Undetermined	7.352	Belo Horizonte	TaqPath COVID-19 CE-IVD RT-PCR kit
2020-11-06	30.3624	14.3619	Belo Horizonte	TaqPath COVID-19 CE-IVD RT-PCR kit
2020-11-06	23.6493	15.8079	Belo Horizonte	TaqPath COVID-19 CE-IVD RT-PCR kit
2020-11-06	25.3702	14.9567	Contagem	TaqPath COVID-19 CE-IVD RT-PCR kit
2020-11-06	31.8117	14.2233	Belo Horizonte	TaqPath COVID-19 CE-IVD RT-PCR kit
2020-11-06	23.6128	28.1482	Nova Lima	TaqPath COVID-19 CE-IVD RT-PCR kit
2020-11-06	33.4372	7.9995	Belo Horizonte	TaqPath COVID-19 CE-IVD RT-PCR kit
2020-11-06	31.3942	6.98251	Belo Horizonte	TaqPath COVID-19 CE-IVD RT-PCR kit
2020-11-06	25.9693	32.7803	Belo Horizonte	TaqPath COVID-19 CE-IVD RT-PCR kit
2020-11-06	32.4475	12.9362	Belo Horizonte	TaqPath COVID-19 CE-IVD RT-PCR kit
2020-11-06	24.6514	15.1713	Raul Soares	TaqPath COVID-19 CE-IVD RT-PCR kit
2020-11-06	30.4073	15.7888	Belo Horizonte	TaqPath COVID-19 CE-IVD RT-PCR kit
2020-11-06	24.9573	17.4421	São José da Lapa	TaqPath COVID-19 CE-IVD RT-PCR kit
2020-11-06	24.2221	20.1919	Santa Luzia	TaqPath COVID-19 CE-IVD RT-PCR kit
2020-11-06	29.5168	12.8599	Belo Horizonte	TaqPath COVID-19 CE-IVD RT-PCR kit
2020-11-06	23.5505	16.4703	Belo Horizonte	TaqPath COVID-19 CE-IVD RT-PCR kit
2020-11-06	26.5456	27.0915	Belo Horizonte	TaqPath COVID-19 CE-IVD RT-PCR kit
2020-11-06	25.3543	18.9284	Contagem	TaqPath COVID-19 CE-IVD RT-PCR kit
2020-11-06	24.4196	15.5188	Belo Horizonte	TaqPath COVID-19 CE-IVD RT-PCR kit
2020-11-06	34.4779	13.0287	Belo Horizonte	TaqPath COVID-19 CE-IVD RT-PCR kit
2020-11-06	25.9384	17.3578	Belo Horizonte	TaqPath COVID-19 CE-IVD RT-PCR kit
2020-11-06	31.4834	12.1568	Vespasiano	TaqPath COVID-19 CE-IVD RT-PCR kit
2020-11-06	25.8713	29.4957	Belo Horizonte	TaqPath COVID-19 CE-IVD RT-PCR kit
2020-11-06	25.0236	29.278	Belo Horizonte	TaqPath COVID-19 CE-IVD RT-PCR kit
2020-11-06	30.8675	15.9408	Contagem	TaqPath COVID-19 CE-IVD RT-PCR kit
2020-11-06	28.6144	20.906	Belo Horizonte	TaqPath COVID-19 CE-IVD RT-PCR kit
2020-11-06	20.6783	21.9597	Belo Horizonte	TaqPath COVID-19 CE-IVD RT-PCR kit
2020-11-06	25.8698	15.4708	Belo Horizonte	TaqPath COVID-19 CE-IVD RT-PCR kit
2020-11-06	30.0815	10.1545	Belo Horizonte	TaqPath COVID-19 CE-IVD RT-PCR kit
2020-11-06	26.9352	19.3234	Belo Horizonte	TaqPath COVID-19 CE-IVD RT-PCR kit
2020-11-06	24.1187	16.5741	Belo Horizonte	TaqPath COVID-19 CE-IVD RT-PCR kit
2020-11-06	24.9414	18.4649	Betim	TaqPath COVID-19 CE-IVD RT-PCR kit
2020-11-06	24.0217	15.2006	Santa Luzia	TaqPath COVID-19 CE-IVD RT-PCR kit
2020-11-06	25.0371	21.4885	Sabará	TaqPath COVID-19 CE-IVD RT-PCR kit
2020-11-06	25.498	18.4004	Contagem	TaqPath COVID-19 CE-IVD RT-PCR kit
2020-11-06	35.304	12.6582	Belo Horizonte	TaqPath COVID-19 CE-IVD RT-PCR kit
2020-11-06	26.066	29.9019	Belo Horizonte	TaqPath COVID-19 CE-IVD RT-PCR kit
2020-11-06	26.686	24.8408	Belo Horizonte	TaqPath COVID-19 CE-IVD RT-PCR kit
2020-11-06	31.6707	12.2903	Belo Horizonte	TaqPath COVID-19 CE-IVD RT-PCR kit
2020-11-06	25.3704	16.7742	Contagem	TaqPath COVID-19 CE-IVD RT-PCR kit
2020-11-06	27.5723	17.9207	Belo Horizonte	TaqPath COVID-19 CE-IVD RT-PCR kit
2020-11-06	32.4999	13.6896	Belo Horizonte	TaqPath COVID-19 CE-IVD RT-PCR kit
2020-11-06	25.2816	15.7931	Contagem	TaqPath COVID-19 CE-IVD RT-PCR kit
2020-11-06	25.8268	21.684	Ibirité	TaqPath COVID-19 CE-IVD RT-PCR kit
2020-11-06	29.114	9.85707	Belo Horizonte	TaqPath COVID-19 CE-IVD RT-PCR kit
2020-11-06	22.7572	14.8727	Belo Horizonte	TaqPath COVID-19 CE-IVD RT-PCR kit
2020-11-06	26.2416	20.3624	Belo Horizonte	TaqPath COVID-19 CE-IVD RT-PCR kit
2020-11-06	27.057	17.2172	Contagem	TaqPath COVID-19 CE-IVD RT-PCR kit
2020-11-06	25.2346	15.9366	Belo Horizonte	TaqPath COVID-19 CE-IVD RT-PCR kit
2020-11-06	26.3188	30.8747	Ouro Preto	TaqPath COVID-19 CE-IVD RT-PCR kit
2020-11-06	24.6175	36.5847	Contagem	TaqPath COVID-19 CE-IVD RT-PCR kit
2020-11-06	28.1998	16.3914	Guanhães	TaqPath COVID-19 CE-IVD RT-PCR kit
2020-11-06	26.215	25.7996	Belo Horizonte	TaqPath COVID-19 CE-IVD RT-PCR kit
2020-11-06	23.76	24.4855	Ouro Preto	TaqPath COVID-19 CE-IVD RT-PCR kit
2020-11-06	22.5193	32.1062	Belo Horizonte	TaqPath COVID-19 CE-IVD RT-PCR kit
2020-11-06	26.4048	17.7492	Patos de Minas	TaqPath COVID-19 CE-IVD RT-PCR kit
2020-11-06	22.8253	28.1971	Ouro Preto	TaqPath COVID-19 CE-IVD RT-PCR kit
2020-11-06	35.202	12.441	Cataguases	TaqPath COVID-19 CE-IVD RT-PCR kit
2020-11-06	25.9032	26.1539	Belo Horizonte	TaqPath COVID-19 CE-IVD RT-PCR kit
2020-11-06	26.6919	16.9273	Belo Horizonte	TaqPath COVID-19 CE-IVD RT-PCR kit
2020-11-06	28.9812	11.3917	Belo Horizonte	TaqPath COVID-19 CE-IVD RT-PCR kit
2020-11-06	27.055	27.8958	Belo Horizonte	TaqPath COVID-19 CE-IVD RT-PCR kit
2020-11-06	25.5997	27.072	Belo Horizonte	TaqPath COVID-19 CE-IVD RT-PCR kit
2020-11-06	26.0492	20.3053	Contagem	TaqPath COVID-19 CE-IVD RT-PCR kit
2020-11-06	28.2234	22.8329	Contagem	TaqPath COVID-19 CE-IVD RT-PCR kit
2020-11-06	25.8351	18.5139	Araguari	TaqPath COVID-19 CE-IVD RT-PCR kit
2020-11-06	23.8291	16.574	Ouro Preto	TaqPath COVID-19 CE-IVD RT-PCR kit
2020-11-06	26.2167	23.47	Patos de Minas	TaqPath COVID-19 CE-IVD RT-PCR kit
2020-11-06	26.4252	25.3263	Contagem	TaqPath COVID-19 CE-IVD RT-PCR kit
2020-11-06	26.1596	20.1763	Belo Horizonte	TaqPath COVID-19 CE-IVD RT-PCR kit
2020-11-06	31.9333	12.278	Belo Horizonte	TaqPath COVID-19 CE-IVD RT-PCR kit
2020-11-06	Undetermined	26.9705	Belo Horizonte	TaqPath COVID-19 CE-IVD RT-PCR kit
2020-11-06	25.006	31.1852	Araxá	TaqPath COVID-19 CE-IVD RT-PCR kit
2020-11-06	22.501	10.3758	Formiga	TaqPath COVID-19 CE-IVD RT-PCR kit
2020-11-06	25.8389	32.6635	Belo Horizonte	TaqPath COVID-19 CE-IVD RT-PCR kit
2020-11-06	23.7381	16.3975	Belo Horizonte	TaqPath COVID-19 CE-IVD RT-PCR kit
2020-11-06	29.9965	11.255	Belo Horizonte	TaqPath COVID-19 CE-IVD RT-PCR kit
2020-11-06	24.0543	27.4539	Juiz de Fora	TaqPath COVID-19 CE-IVD RT-PCR kit
2020-11-06	24.6514	24.7575	Juiz de Fora	TaqPath COVID-19 CE-IVD RT-PCR kit
2020-11-06	27.9589	16.1737	Juiz de Fora	TaqPath COVID-19 CE-IVD RT-PCR kit
2020-11-06	22.8573	31.7729	Araxá	TaqPath COVID-19 CE-IVD RT-PCR kit
2020-11-06	24.1989	19.6211	Juiz de Fora	TaqPath COVID-19 CE-IVD RT-PCR kit
2020-11-06	32.8623	11.8407	Araxá	TaqPath COVID-19 CE-IVD RT-PCR kit
2020-11-06	26.4617	13.0148	Araxá	TaqPath COVID-19 CE-IVD RT-PCR kit
2020-11-06	24.6353	21.2957	Araxá	TaqPath COVID-19 CE-IVD RT-PCR kit
2020-11-06	27.4728	13.8633	Juiz de Fora	TaqPath COVID-19 CE-IVD RT-PCR kit
2020-11-06	24.8903	18.5255	Juiz de Fora	TaqPath COVID-19 CE-IVD RT-PCR kit
2020-11-06	24.3707	26.2374	Passos	TaqPath COVID-19 CE-IVD RT-PCR kit
2020-11-06	25.1085	22.2699	Formiga	TaqPath COVID-19 CE-IVD RT-PCR kit
2020-11-06	25.7196	20.8353	Itabira	TaqPath COVID-19 CE-IVD RT-PCR kit
2020-11-06	32.5529	12.1583	Juiz de Fora	TaqPath COVID-19 CE-IVD RT-PCR kit
2020-11-06	26.1389	22.5379	Formiga	TaqPath COVID-19 CE-IVD RT-PCR kit
2020-11-06	23.6706	25.8806	Itabira	TaqPath COVID-19 CE-IVD RT-PCR kit
2020-11-06	25.3967	16.1668	Araxá	TaqPath COVID-19 CE-IVD RT-PCR kit
2020-11-06	24.883	26.4846	Itabira	TaqPath COVID-19 CE-IVD RT-PCR kit
2020-11-06	25.9539	26.1502	Conselheiro Pena	TaqPath COVID-19 CE-IVD RT-PCR kit
2020-11-06	24.1792	29.6866	Belo Horizonte	TaqPath COVID-19 CE-IVD RT-PCR kit
2020-11-06	37.7178	12.4815	Montes Claros	TaqPath COVID-19 CE-IVD RT-PCR kit
2020-11-06	30.1122	16.8214	Belo Horizonte	TaqPath COVID-19 CE-IVD RT-PCR kit
2020-11-06	26.0534	18.5556	São Vicente de Minas	TaqPath COVID-19 CE-IVD RT-PCR kit
2020-11-06	24.0575	29.0119	Belo Horizonte	TaqPath COVID-19 CE-IVD RT-PCR kit
2020-11-06	22.2116	31.679	Campina Verde	TaqPath COVID-19 CE-IVD RT-PCR kit
2020-11-06	37.7903	11.4257	Ubá	TaqPath COVID-19 CE-IVD RT-PCR kit
2020-11-06	24.4749	19.6248	São Vicente de Minas	TaqPath COVID-19 CE-IVD RT-PCR kit
2020-11-06	23.7691	23.4124	São Vicente de Minas	TaqPath COVID-19 CE-IVD RT-PCR kit
2020-11-06	25.288	20.5821	Caxambu	TaqPath COVID-19 CE-IVD RT-PCR kit
2020-11-06	24.9527	17.3688	Belo Horizonte	TaqPath COVID-19 CE-IVD RT-PCR kit
2020-11-06	23.4334	16.8213	São Sebastião do Paraíso	TaqPath COVID-19 CE-IVD RT-PCR kit
2020-11-06	24.1452	18.8979	Montes Claros	TaqPath COVID-19 CE-IVD RT-PCR kit
2020-11-06	22.6076	13.3354	Belo Horizonte	TaqPath COVID-19 CE-IVD RT-PCR kit
2020-11-06	26.7024	28.1984	Belo Horizonte	TaqPath COVID-19 CE-IVD RT-PCR kit
2020-11-06	25.745	17.1501	Itaúna	TaqPath COVID-19 CE-IVD RT-PCR kit
2020-11-06	26.3906	16.6554	Itaúna	TaqPath COVID-19 CE-IVD RT-PCR kit
2020-11-06	29.338	6.94253	Governador Valadares	TaqPath COVID-19 CE-IVD RT-PCR kit
2020-11-06	27.1516	23.5657	Janaúba	TaqPath COVID-19 CE-IVD RT-PCR kit
2020-11-06	27.0379	13.6981	Ipanema	TaqPath COVID-19 CE-IVD RT-PCR kit
2020-11-06	24.4152	21.928	Itaúna	TaqPath COVID-19 CE-IVD RT-PCR kit
2020-11-06	33.0943	13.4801	Ipanema	TaqPath COVID-19 CE-IVD RT-PCR kit
2020-11-06	25.7212	16.9848	Itaúna	TaqPath COVID-19 CE-IVD RT-PCR kit
2020-11-06	23.574	14.0003	Belo Horizonte	TaqPath COVID-19 CE-IVD RT-PCR kit
2020-11-06	Undetermined	13.0812	Belo Horizonte	TaqPath COVID-19 CE-IVD RT-PCR kit
2020-11-06	28.4245	17.3534	Paracatu	TaqPath COVID-19 CE-IVD RT-PCR kit
2020-11-06	24.8571	24.3105	Montes Claros	TaqPath COVID-19 CE-IVD RT-PCR kit
2020-11-06	25.1682	23.6037	Janaúba	TaqPath COVID-19 CE-IVD RT-PCR kit
2020-11-06	25.5307	17.803	Cataguases	TaqPath COVID-19 CE-IVD RT-PCR kit
2020-11-06	23.4886	26.0208	Coronel Fabriciano	TaqPath COVID-19 CE-IVD RT-PCR kit
2020-11-06	29.4267	14.2284	Belo Horizonte	TaqPath COVID-19 CE-IVD RT-PCR kit
2020-11-06	21.9023	13.2722	Contagem	TaqPath COVID-19 CE-IVD RT-PCR kit
2020-11-06	22.6566	15.866	Contagem	TaqPath COVID-19 CE-IVD RT-PCR kit
2020-11-06	24.9047	28.8042	Belo Horizonte	TaqPath COVID-19 CE-IVD RT-PCR kit
2020-11-06	24.3162	22.4015	Governador Valadares	TaqPath COVID-19 CE-IVD RT-PCR kit
2020-11-06	26.3628	17.3025	Montes Claros	TaqPath COVID-19 CE-IVD RT-PCR kit
2020-11-06	25.4611	18.3061	Belo Horizonte	TaqPath COVID-19 CE-IVD RT-PCR kit
2020-11-06	25.3956	14.6266	Montes Claros	TaqPath COVID-19 CE-IVD RT-PCR kit
2020-11-06	26.2938	28.4754	Pouso Alegre	TaqPath COVID-19 CE-IVD RT-PCR kit
2020-11-06	31.2846	8.69031	Itaúna	TaqPath COVID-19 CE-IVD RT-PCR kit
2020-11-06	Undetermined	11.6733	Januária	TaqPath COVID-19 CE-IVD RT-PCR kit
2020-11-06	25.2753	27.3351	Governador Valadares	TaqPath COVID-19 CE-IVD RT-PCR kit
2020-11-06	24.478	17.2606	Mateus Leme	TaqPath COVID-19 CE-IVD RT-PCR kit
2020-11-06	37.1179	12.4732	Juiz de Fora	TaqPath COVID-19 CE-IVD RT-PCR kit
2020-11-06	24.8393	32.6532	Uberaba	TaqPath COVID-19 CE-IVD RT-PCR kit
2020-11-06	27.9888	14.8845	Ponte Nova	TaqPath COVID-19 CE-IVD RT-PCR kit
2020-11-06	26.9204	14.6036	Patrocínio	TaqPath COVID-19 CE-IVD RT-PCR kit
2020-11-06	26.4668	25.4562	Belo Horizonte	TaqPath COVID-19 CE-IVD RT-PCR kit
2020-11-06	25.3568	27.3239	Mutum	TaqPath COVID-19 CE-IVD RT-PCR kit
2020-11-06	25.4325	19.3357	Juiz de Fora	TaqPath COVID-19 CE-IVD RT-PCR kit
2020-11-06	27.1712	25.4138	Mutum	TaqPath COVID-19 CE-IVD RT-PCR kit
2020-11-06	23.3009	18.0494	Galiléia	TaqPath COVID-19 CE-IVD RT-PCR kit
2020-11-06	25.1046	21.5933	Juiz de Fora	TaqPath COVID-19 CE-IVD RT-PCR kit
2020-11-06	27.0128	14.485	Juiz de Fora	TaqPath COVID-19 CE-IVD RT-PCR kit
2020-11-06	26.4649	21.3236	Belo Horizonte	TaqPath COVID-19 CE-IVD RT-PCR kit
2020-11-06	33.3199	13.4565	Muriaé	TaqPath COVID-19 CE-IVD RT-PCR kit
2020-11-06	Undetermined	26.1805	Juiz de Fora	TaqPath COVID-19 CE-IVD RT-PCR kit
2020-11-06	26.3889	28.3621	Galiléia	TaqPath COVID-19 CE-IVD RT-PCR kit
2020-11-06	23.9381	27.9872	Ponte Nova	TaqPath COVID-19 CE-IVD RT-PCR kit
2020-11-06	23.15	16.4103	Montes Claros	TaqPath COVID-19 CE-IVD RT-PCR kit
2020-11-06	24.0998	16.7624	Mutum	TaqPath COVID-19 CE-IVD RT-PCR kit
2020-11-06	Undetermined	17.7748	Juiz de Fora	TaqPath COVID-19 CE-IVD RT-PCR kit
2020-11-06	35.5062	12.2876	Pains	TaqPath COVID-19 CE-IVD RT-PCR kit
2020-11-06	22.4301	15.4543	Mutum	TaqPath COVID-19 CE-IVD RT-PCR kit
2020-11-06	29.3362	13.4123	Divinópolis	TaqPath COVID-19 CE-IVD RT-PCR kit
2020-11-06	25.196	23.9096	Mateus Leme	TaqPath COVID-19 CE-IVD RT-PCR kit
2020-11-06	26.6034	28.1497	Contagem	TaqPath COVID-19 CE-IVD RT-PCR kit
2020-11-06	23.7548	16.7883	Contagem	TaqPath COVID-19 CE-IVD RT-PCR kit
2020-11-06	26.7922	21.0179	Ponte Nova	TaqPath COVID-19 CE-IVD RT-PCR kit
2020-11-06	28.0251	13.8449	Galiléia	TaqPath COVID-19 CE-IVD RT-PCR kit
2020-11-06	28.02	Undetermined	Belo Horizonte	TaqPath COVID-19 CE-IVD RT-PCR kit
2020-11-06	31.0181	9.23584	Santos Dumont	TaqPath COVID-19 CE-IVD RT-PCR kit
2020-11-06	23.5046	27.7246	Santos Dumont	TaqPath COVID-19 CE-IVD RT-PCR kit
2020-11-06	27.5055	12.9857	Ubá	TaqPath COVID-19 CE-IVD RT-PCR kit
2020-11-06	31.3544	17.7368	Ubá	TaqPath COVID-19 CE-IVD RT-PCR kit
2020-11-06	23.8641	24.5782	Itabira	TaqPath COVID-19 CE-IVD RT-PCR kit
2020-11-06	26.4377	31.3282	Itabira	TaqPath COVID-19 CE-IVD RT-PCR kit
2020-11-06	26.6756	26.9241	Itabira	TaqPath COVID-19 CE-IVD RT-PCR kit
2020-11-06	22.0036	13.857	Itabira	TaqPath COVID-19 CE-IVD RT-PCR kit
2020-11-06	31.8593	14.6478	Belo Horizonte	TaqPath COVID-19 CE-IVD RT-PCR kit
2020-11-06	25.3875	23.1507	Santos Dumont	TaqPath COVID-19 CE-IVD RT-PCR kit
2020-11-06	28.2324	15.7414	Itabira	TaqPath COVID-19 CE-IVD RT-PCR kit
2020-11-06	26.3504	27.6543	Itabira	TaqPath COVID-19 CE-IVD RT-PCR kit
2020-11-06	25.1025	26.6497	Ubá	TaqPath COVID-19 CE-IVD RT-PCR kit
2020-11-06	28.6635	12.2269	Manhuaçu	TaqPath COVID-19 CE-IVD RT-PCR kit
2020-11-06	33.622	12.4261	Itabira	TaqPath COVID-19 CE-IVD RT-PCR kit
2020-11-06	29.178	20.7774	Belo Horizonte	TaqPath COVID-19 CE-IVD RT-PCR kit
2020-11-06	32.5448	14.522	Itajubá	TaqPath COVID-19 CE-IVD RT-PCR kit
2020-11-06	29.3019	14.5302	Galiléia	TaqPath COVID-19 CE-IVD RT-PCR kit
2020-11-06	25.4945	17.3444	Pouso Alegre	TaqPath COVID-19 CE-IVD RT-PCR kit
2020-11-06	27.6343	8.28242	Unaí	TaqPath COVID-19 CE-IVD RT-PCR kit
2020-11-06	28.4569	6.59259	Esmeraldas	TaqPath COVID-19 CE-IVD RT-PCR kit
2020-11-06	20.6571	11.6667	Pouso Alegre	TaqPath COVID-19 CE-IVD RT-PCR kit
2020-11-06	24.7736	16.6161	João Monlevade	TaqPath COVID-19 CE-IVD RT-PCR kit
2020-11-06	30.5039	19.9181	Manhuaçu	TaqPath COVID-19 CE-IVD RT-PCR kit
2020-11-06	22.8878	24.1525	Nanuque	TaqPath COVID-19 CE-IVD RT-PCR kit
2020-11-06	28.3529	12.8084	Juiz de Fora	TaqPath COVID-19 CE-IVD RT-PCR kit
2020-11-06	23.5859	23.7845	Juiz de Fora	TaqPath COVID-19 CE-IVD RT-PCR kit
2020-11-06	27.0054	26.5963	Piumhi	TaqPath COVID-19 CE-IVD RT-PCR kit
2020-11-06	21.2441	13.6782	Além Paraíba	TaqPath COVID-19 CE-IVD RT-PCR kit
2020-11-06	27.1965	21.5364	São João del Rei	TaqPath COVID-19 CE-IVD RT-PCR kit
2020-11-06	32.0002	12.834	Araporã	TaqPath COVID-19 CE-IVD RT-PCR kit
2020-11-06	28.0115	14.8931	Unaí	TaqPath COVID-19 CE-IVD RT-PCR kit
2020-11-06	23.2457	10.8789	Nanuque	TaqPath COVID-19 CE-IVD RT-PCR kit
2020-11-06	30.2213	10.3703	Lavras	TaqPath COVID-19 CE-IVD RT-PCR kit
2020-11-06	30.238	12.3595	Manhuaçu	TaqPath COVID-19 CE-IVD RT-PCR kit
2020-11-06	24.4623	11.1926	Nanuque	TaqPath COVID-19 CE-IVD RT-PCR kit
2020-11-06	24.4052	14.7476	Belo Horizonte	TaqPath COVID-19 CE-IVD RT-PCR kit
2020-11-06	24.0008	19.854	Juiz de Fora	TaqPath COVID-19 CE-IVD RT-PCR kit
2020-11-06	38.2356	15.2497	Juiz de Fora	TaqPath COVID-19 CE-IVD RT-PCR kit
2020-11-06	31.2188	10.6184	Juiz de Fora	TaqPath COVID-19 CE-IVD RT-PCR kit
2020-11-06	24.1881	26.7883	Juiz de Fora	TaqPath COVID-19 CE-IVD RT-PCR kit
2020-11-06	26.1889	20.7046	Juiz de Fora	TaqPath COVID-19 CE-IVD RT-PCR kit
2020-11-06	31.6807	14.1699	Formiga	TaqPath COVID-19 CE-IVD RT-PCR kit
2020-11-06	24.7019	23.9226	Betim	TaqPath COVID-19 CE-IVD RT-PCR kit
2020-11-06	25.0652	26.2696	Juiz de Fora	TaqPath COVID-19 CE-IVD RT-PCR kit
2020-11-06	38.2451	17.696	Curvelo	TaqPath COVID-19 CE-IVD RT-PCR kit
2020-11-06	Undetermined	25.6495	Juiz de Fora	TaqPath COVID-19 CE-IVD RT-PCR kit
2020-11-06	21.6794	14.657	Divinópolis	TaqPath COVID-19 CE-IVD RT-PCR kit
2020-11-06	26.1756	22.5412	Curvelo	TaqPath COVID-19 CE-IVD RT-PCR kit
2020-11-06	25.3893	18.2988	Formiga	TaqPath COVID-19 CE-IVD RT-PCR kit
2020-11-06	Undetermined	16.2238	Juiz de Fora	TaqPath COVID-19 CE-IVD RT-PCR kit
2020-11-06	23.2688	19.7007	Divinópolis	TaqPath COVID-19 CE-IVD RT-PCR kit
2020-11-06	25.075	18.2018	Juiz de Fora	TaqPath COVID-19 CE-IVD RT-PCR kit
2020-11-06	24.2477	15.6605	Sete Lagoas	TaqPath COVID-19 CE-IVD RT-PCR kit
2020-11-06	24.0836	20.4929	Sete Lagoas	TaqPath COVID-19 CE-IVD RT-PCR kit
2020-11-06	25.0954	34.4813	Divinópolis	TaqPath COVID-19 CE-IVD RT-PCR kit
2020-11-06	24.9801	14.8993	Curvelo	TaqPath COVID-19 CE-IVD RT-PCR kit
2020-11-06	25.8496	14.3939	Sete Lagoas	TaqPath COVID-19 CE-IVD RT-PCR kit
2020-11-06	24.4501	19.2889	Teófilo Otoni	TaqPath COVID-19 CE-IVD RT-PCR kit
2020-11-06	29.5728	14.3119	Jacutinga	TaqPath COVID-19 CE-IVD RT-PCR kit
2020-11-06	24.8438	19.5427	Juiz de Fora	TaqPath COVID-19 CE-IVD RT-PCR kit
2020-11-06	24.1488	18.6464	Formiga	TaqPath COVID-19 CE-IVD RT-PCR kit
2020-11-06	28.8214	15.5378	Juiz de Fora	TaqPath COVID-19 CE-IVD RT-PCR kit
2020-11-06	26.3513	23.8165	Juiz de Fora	TaqPath COVID-19 CE-IVD RT-PCR kit
2020-11-06	25.4557	17.2065	São Lourenço	TaqPath COVID-19 CE-IVD RT-PCR kit
2020-11-06	28.7613	16.323	Teófilo Otoni	TaqPath COVID-19 CE-IVD RT-PCR kit
2020-11-06	27.7437	27.2045	Sete Lagoas	TaqPath COVID-19 CE-IVD RT-PCR kit
2020-11-06	22.6179	23.4628	Teófilo Otoni	TaqPath COVID-19 CE-IVD RT-PCR kit
2020-11-06	29.5532	11.3014	Sete Lagoas	TaqPath COVID-19 CE-IVD RT-PCR kit
2020-11-06	24.1759	17.3554	Três Marias	TaqPath COVID-19 CE-IVD RT-PCR kit
2020-11-06	27.0749	25.2912	Teófilo Otoni	TaqPath COVID-19 CE-IVD RT-PCR kit
2020-11-06	24.1844	18.2737	Belo Horizonte	TaqPath COVID-19 CE-IVD RT-PCR kit
2020-11-06	32.4627	13.8048	Curvelo	TaqPath COVID-19 CE-IVD RT-PCR kit
2020-11-06	24.7028	24.5528	Teófilo Otoni	TaqPath COVID-19 CE-IVD RT-PCR kit
2020-11-06	23.7539	15.8241	Itaúna	TaqPath COVID-19 CE-IVD RT-PCR kit
2020-11-06	28.8623	14.7634	Três Pontas	TaqPath COVID-19 CE-IVD RT-PCR kit
2020-11-06	25.5408	23.2679	Itaúna	TaqPath COVID-19 CE-IVD RT-PCR kit
2020-11-06	23.619	24.5953	Itaúna	TaqPath COVID-19 CE-IVD RT-PCR kit
2020-11-06	30.5263	12.2612	Três Pontas	TaqPath COVID-19 CE-IVD RT-PCR kit
2020-11-06	Undetermined	8.47038	Sete Lagoas	TaqPath COVID-19 CE-IVD RT-PCR kit
2020-11-06	32.9701	13.2066	Betim	TaqPath COVID-19 CE-IVD RT-PCR kit
2020-11-06	32.8448	14.9006	Belo Horizonte	TaqPath COVID-19 CE-IVD RT-PCR kit
2020-11-06	25.1931	17.8097	Belo Horizonte	TaqPath COVID-19 CE-IVD RT-PCR kit
2020-11-06	26.3489	17.6933	São Joaquim de Bicas	TaqPath COVID-19 CE-IVD RT-PCR kit
2020-11-06	26.71	24.5177	Betim	TaqPath COVID-19 CE-IVD RT-PCR kit
2020-11-06	27.1872	30.1155	Sabará	TaqPath COVID-19 CE-IVD RT-PCR kit
2020-11-06	24.8972	15.4138	Sete Lagoas	TaqPath COVID-19 CE-IVD RT-PCR kit
2020-11-06	23.7844	16.7414	Betim	TaqPath COVID-19 CE-IVD RT-PCR kit
2020-11-06	28.6412	13.6272	Betim	TaqPath COVID-19 CE-IVD RT-PCR kit
2020-11-06	24.3406	15.6174	Iturama	TaqPath COVID-19 CE-IVD RT-PCR kit
2020-11-06	27.4733	15.7889	Leopoldina	TaqPath COVID-19 CE-IVD RT-PCR kit
2020-11-06	Undetermined	17.7107	Teófilo Otoni	TaqPath COVID-19 CE-IVD RT-PCR kit
2020-11-06	25.0601	27.1651	Itaúna	TaqPath COVID-19 CE-IVD RT-PCR kit
2020-11-06	23.2452	13.6029	Betim	TaqPath COVID-19 CE-IVD RT-PCR kit
2020-11-06	27.2583	16.3643	Belo Horizonte	TaqPath COVID-19 CE-IVD RT-PCR kit
2020-11-06	30.9751	11.951	Belo Horizonte	TaqPath COVID-19 CE-IVD RT-PCR kit
2020-11-06	33.3601	12.8111	Belo Horizonte	TaqPath COVID-19 CE-IVD RT-PCR kit
2020-11-06	25.0886	16.5367	Belo Horizonte	TaqPath COVID-19 CE-IVD RT-PCR kit
2020-11-06	25.5578	23.6892	Betim	TaqPath COVID-19 CE-IVD RT-PCR kit
2020-11-06	25.2962	27.5364	Betim	TaqPath COVID-19 CE-IVD RT-PCR kit
2020-11-06	25.4363	16.1374	Belo Horizonte	TaqPath COVID-19 CE-IVD RT-PCR kit
2020-11-06	32.6118	12.9689	Belo Horizonte	TaqPath COVID-19 CE-IVD RT-PCR kit
2020-11-06	26.9728	17.4351	Belo Horizonte	TaqPath COVID-19 CE-IVD RT-PCR kit
2020-11-06	26.2032	31.0635	Belo Horizonte	TaqPath COVID-19 CE-IVD RT-PCR kit
2020-11-06	27.2928	12.498	Belo Horizonte	TaqPath COVID-19 CE-IVD RT-PCR kit
2020-11-06	25.9927	31.2686	Betim	TaqPath COVID-19 CE-IVD RT-PCR kit
2020-11-06	23.6558	14.7294	Belo Horizonte	TaqPath COVID-19 CE-IVD RT-PCR kit
2020-11-06	27.3539	16.2999	Contagem	TaqPath COVID-19 CE-IVD RT-PCR kit
2020-11-06	26.3582	24.8417	Belo Horizonte	TaqPath COVID-19 CE-IVD RT-PCR kit
2020-11-06	31.7726	13.3706	Sabará	TaqPath COVID-19 CE-IVD RT-PCR kit
2020-11-06	28.2308	23.0062	Belo Horizonte	TaqPath COVID-19 CE-IVD RT-PCR kit
2020-11-06	32.8202	11.3133	Belo Horizonte	TaqPath COVID-19 CE-IVD RT-PCR kit
2020-11-06	26.5438	23.9668	Santa Luzia	TaqPath COVID-19 CE-IVD RT-PCR kit
2020-11-06	28.1527	16.3247	Lagoa Santa	TaqPath COVID-19 CE-IVD RT-PCR kit
2020-11-06	23.6115	21.8537	Lagoa Santa	TaqPath COVID-19 CE-IVD RT-PCR kit
2020-11-06	26.2537	24.9973	Caeté	TaqPath COVID-19 CE-IVD RT-PCR kit
2020-11-06	28.4172	18.3725	Belo Horizonte	TaqPath COVID-19 CE-IVD RT-PCR kit
2020-11-06	33.821	13.6361	Betim	TaqPath COVID-19 CE-IVD RT-PCR kit
2020-11-06	Undetermined	11.904	Belo Horizonte	TaqPath COVID-19 CE-IVD RT-PCR kit
2020-11-06	31.6089	15.9875	Belo Horizonte	TaqPath COVID-19 CE-IVD RT-PCR kit
2020-11-06	27.169	20.3746	Belo Horizonte	TaqPath COVID-19 CE-IVD RT-PCR kit
2020-11-06	30.4611	10.9875	Belo Horizonte	TaqPath COVID-19 CE-IVD RT-PCR kit
2020-11-06	Undetermined	15.7367	Sete Lagoas	TaqPath COVID-19 CE-IVD RT-PCR kit
2020-11-06	26.4448	24.9305	Belo Horizonte	TaqPath COVID-19 CE-IVD RT-PCR kit
2020-11-06	25.6275	34.2288	Santa Luzia	TaqPath COVID-19 CE-IVD RT-PCR kit
2020-11-06	24.9202	19.0509	Belo Horizonte	TaqPath COVID-19 CE-IVD RT-PCR kit
2020-11-06	Undetermined	19.4117	Belo Horizonte	TaqPath COVID-19 CE-IVD RT-PCR kit
2020-11-06	27.8722	19.9629	Belo Horizonte	TaqPath COVID-19 CE-IVD RT-PCR kit
2020-11-06	25.891	26.1114	Belo Horizonte	TaqPath COVID-19 CE-IVD RT-PCR kit
2020-11-06	27.0122	27.8154	Belo Horizonte	TaqPath COVID-19 CE-IVD RT-PCR kit
2020-11-06	26.5195	15.294	Nova Lima	TaqPath COVID-19 CE-IVD RT-PCR kit
2020-11-06	24.568	31.8671	Belo Horizonte	TaqPath COVID-19 CE-IVD RT-PCR kit
2020-11-06	32.8276	11.5365	Belo Horizonte	TaqPath COVID-19 CE-IVD RT-PCR kit
2020-11-06	34.4554	13.5768	Ibirité	TaqPath COVID-19 CE-IVD RT-PCR kit
2020-11-06	26.2991	15.4302	Belo Horizonte	TaqPath COVID-19 CE-IVD RT-PCR kit
2020-11-06	25.6471	12.9367	Contagem	TaqPath COVID-19 CE-IVD RT-PCR kit
2020-11-06	31.9666	15.9377	Belo Horizonte	TaqPath COVID-19 CE-IVD RT-PCR kit
2020-11-06	26.3792	25.4249	Lagoa Santa	TaqPath COVID-19 CE-IVD RT-PCR kit
2020-11-06	Undetermined	14.6823	Belo Horizonte	TaqPath COVID-19 CE-IVD RT-PCR kit
2020-11-06	31.6541	10.4052	Belo Horizonte	TaqPath COVID-19 CE-IVD RT-PCR kit
2020-11-06	25.528	18.3484	Lagoa Santa	TaqPath COVID-19 CE-IVD RT-PCR kit
2020-11-06	25.0771	21.7324	Inhapim	TaqPath COVID-19 CE-IVD RT-PCR kit
2020-11-06	24.2172	13.5466	Lagoa Santa	TaqPath COVID-19 CE-IVD RT-PCR kit
2020-11-06	26.272	19.8359	Brumadinho	TaqPath COVID-19 CE-IVD RT-PCR kit
2020-11-06	24.6202	23.6792	Belo Horizonte	TaqPath COVID-19 CE-IVD RT-PCR kit
2020-11-06	31.0923	13.5235	Sete Lagoas	TaqPath COVID-19 CE-IVD RT-PCR kit
2020-11-06	25.1282	23.6198	Belo Horizonte	TaqPath COVID-19 CE-IVD RT-PCR kit
2020-11-06	31.4338	17.6451	Belo Horizonte	TaqPath COVID-19 CE-IVD RT-PCR kit
2020-11-06	24.6035	16.8657	Juatuba	TaqPath COVID-19 CE-IVD RT-PCR kit
2020-11-06	27.1631	26.8907	Betim	TaqPath COVID-19 CE-IVD RT-PCR kit
2020-11-06	30.6973	11.5227	Santa Luzia	TaqPath COVID-19 CE-IVD RT-PCR kit
2020-11-06	26.8983	25.6133	Santa Luzia	TaqPath COVID-19 CE-IVD RT-PCR kit
2020-11-06	21.9024	10.838	Lagoa Santa	TaqPath COVID-19 CE-IVD RT-PCR kit
2020-11-06	26.0036	17.7869	Pedro Leopoldo	TaqPath COVID-19 CE-IVD RT-PCR kit
2020-11-06	24.0858	11.4952	Belo Horizonte	TaqPath COVID-19 CE-IVD RT-PCR kit
2020-11-06	23.8268	23.3658	Prudente de Morais	TaqPath COVID-19 CE-IVD RT-PCR kit
2020-11-06	26.1401	29.7016	Belo Horizonte	TaqPath COVID-19 CE-IVD RT-PCR kit
2020-11-06	26.4825	32.2035	Belo Horizonte	TaqPath COVID-19 CE-IVD RT-PCR kit
2020-11-06	33.4422	12.6108	Belo Horizonte	TaqPath COVID-19 CE-IVD RT-PCR kit
2020-11-06	25.7972	18.779	Pedro Leopoldo	TaqPath COVID-19 CE-IVD RT-PCR kit
2020-11-06	25.3701	19.3081	Matozinhos	TaqPath COVID-19 CE-IVD RT-PCR kit
2020-11-06	29.2345	12.3647	Lagoa Santa	TaqPath COVID-19 CE-IVD RT-PCR kit
2020-11-06	25.675	22.1704	Matozinhos	TaqPath COVID-19 CE-IVD RT-PCR kit
2020-11-06	27.2417	27.9712	Matozinhos	TaqPath COVID-19 CE-IVD RT-PCR kit
2020-11-06	31.7978	14.9249	Belo Horizonte	TaqPath COVID-19 CE-IVD RT-PCR kit
2020-11-06	23.72	27.8585	Pedro Leopoldo	TaqPath COVID-19 CE-IVD RT-PCR kit
2020-11-06	32.4161	11.5414	Pedro Leopoldo	TaqPath COVID-19 CE-IVD RT-PCR kit
2020-11-06	26.2959	30.9254	Belo Horizonte	TaqPath COVID-19 CE-IVD RT-PCR kit
2020-11-06	26.5411	24.8201	Matozinhos	TaqPath COVID-19 CE-IVD RT-PCR kit
2020-11-06	28.3585	11.2478	Contagem	TaqPath COVID-19 CE-IVD RT-PCR kit
2020-11-06	31.7377	13.024	Betim	TaqPath COVID-19 CE-IVD RT-PCR kit
2020-11-06	Undetermined	15.5203	Belo Horizonte	TaqPath COVID-19 CE-IVD RT-PCR kit
2020-11-06	34.8038	7.74258	Belo Horizonte	TaqPath COVID-19 CE-IVD RT-PCR kit
2020-11-06	25.3242	16.8774	Belo Horizonte	TaqPath COVID-19 CE-IVD RT-PCR kit
2020-11-06	30.3508	14.0729	Belo Horizonte	TaqPath COVID-19 CE-IVD RT-PCR kit
2020-11-06	28.357	27.6843	Belo Horizonte	TaqPath COVID-19 CE-IVD RT-PCR kit
2020-11-06	35.7512	15.9221	Belo Horizonte	TaqPath COVID-19 CE-IVD RT-PCR kit
2020-11-06	27.9048	18.3065	Contagem	TaqPath COVID-19 CE-IVD RT-PCR kit
2020-11-06	31.839	13.3117	Belo Horizonte	TaqPath COVID-19 CE-IVD RT-PCR kit
2020-11-06	26.0427	14.0841	Belo Horizonte	TaqPath COVID-19 CE-IVD RT-PCR kit
2020-11-06	38.6338	12.447	Contagem	TaqPath COVID-19 CE-IVD RT-PCR kit
2020-11-06	21.1848	11.6516	Belo Horizonte	TaqPath COVID-19 CE-IVD RT-PCR kit
2020-11-06	Undetermined	15.9224	Belo Horizonte	TaqPath COVID-19 CE-IVD RT-PCR kit
2020-11-06	25.8004	21.9863	Belo Horizonte	TaqPath COVID-19 CE-IVD RT-PCR kit
2020-11-06	30.7293	10.9084	Belo Horizonte	TaqPath COVID-19 CE-IVD RT-PCR kit
2020-11-06	36.4675	10.4184	Belo Horizonte	TaqPath COVID-19 CE-IVD RT-PCR kit
2020-11-06	24.3832	29.3269	Belo Horizonte	TaqPath COVID-19 CE-IVD RT-PCR kit
2020-11-06	26.0258	21.8435	Belo Horizonte	TaqPath COVID-19 CE-IVD RT-PCR kit
2020-11-06	23.3834	15.9103	Belo Horizonte	TaqPath COVID-19 CE-IVD RT-PCR kit
2020-11-06	26.4552	25.4558	Belo Horizonte	TaqPath COVID-19 CE-IVD RT-PCR kit
2020-11-06	Undetermined	14.9172	Santa Luzia	TaqPath COVID-19 CE-IVD RT-PCR kit
2020-11-06	24.8759	28.1803	Contagem	TaqPath COVID-19 CE-IVD RT-PCR kit
2020-11-06	28.8781	29.5008	Belo Horizonte	TaqPath COVID-19 CE-IVD RT-PCR kit
2020-11-06	25.1094	31.2767	Araguari	TaqPath COVID-19 CE-IVD RT-PCR kit
2020-11-06	24.0501	22.9979	Cataguases	TaqPath COVID-19 CE-IVD RT-PCR kit
2020-11-06	27.5508	14.5222	Cataguases	TaqPath COVID-19 CE-IVD RT-PCR kit
2020-11-06	25.6812	18.4372	Cataguases	TaqPath COVID-19 CE-IVD RT-PCR kit
2020-11-06	31.7007	15.7195	Cataguases	TaqPath COVID-19 CE-IVD RT-PCR kit
2020-11-06	24.9044	33.2889	João Monlevade	TaqPath COVID-19 CE-IVD RT-PCR kit
2020-11-06	23.3403	27.2709	Montes Claros	TaqPath COVID-19 CE-IVD RT-PCR kit
2020-11-06	25.1616	33.9521	Betim	TaqPath COVID-19 CE-IVD RT-PCR kit
2020-11-06	27.5863	32.5096	Itaúna	TaqPath COVID-19 CE-IVD RT-PCR kit
2020-11-06	26.9602	35.2224	Contagem	TaqPath COVID-19 CE-IVD RT-PCR kit
2020-11-06	24.9637	31.7256	Betim	TaqPath COVID-19 CE-IVD RT-PCR kit
2020-11-06	26.1101	24.4541	Belo Horizonte	TaqPath COVID-19 CE-IVD RT-PCR kit
2020-11-06	29.8443	12.3895	Brumadinho	TaqPath COVID-19 CE-IVD RT-PCR kit
2020-11-06	26.0004	32.9355	Belo Horizonte	TaqPath COVID-19 CE-IVD RT-PCR kit
2020-11-07	24.6694	17.3572	Belo Horizonte	TaqPath COVID-19 CE-IVD RT-PCR kit
2020-11-07	21.0053	14.8743	Belo Horizonte	TaqPath COVID-19 CE-IVD RT-PCR kit
2020-11-07	27.1704	15.3124	Belo Horizonte	TaqPath COVID-19 CE-IVD RT-PCR kit
2020-11-07	23.2063	23.3717	Belo Horizonte	TaqPath COVID-19 CE-IVD RT-PCR kit
2020-11-07	33.2579	15.3513	Belo Horizonte	TaqPath COVID-19 CE-IVD RT-PCR kit
2020-11-07	25.6599	29.8945	Belo Horizonte	TaqPath COVID-19 CE-IVD RT-PCR kit
2020-11-07	25.5782	20.6103	Sabará	TaqPath COVID-19 CE-IVD RT-PCR kit
2020-11-07	24.4092	17.8489	Belo Horizonte	TaqPath COVID-19 CE-IVD RT-PCR kit
2020-11-07	25.447	26.4902	Belo Horizonte	TaqPath COVID-19 CE-IVD RT-PCR kit
2020-11-07	24.5351	25.4771	Belo Horizonte	TaqPath COVID-19 CE-IVD RT-PCR kit
2020-11-07	31.9379	16.5587	Belo Horizonte	TaqPath COVID-19 CE-IVD RT-PCR kit
2020-11-07	26.5625	14.848	Belo Horizonte	TaqPath COVID-19 CE-IVD RT-PCR kit
2020-11-07	24.1927	16.5372	Belo Horizonte	TaqPath COVID-19 CE-IVD RT-PCR kit
2020-11-07	29.0765	8.02079	Belo Horizonte	TaqPath COVID-19 CE-IVD RT-PCR kit
2020-11-07	24.5426	28.4029	Belo Horizonte	TaqPath COVID-19 CE-IVD RT-PCR kit
2020-11-07	Undetermined	22.1878	Belo Horizonte	TaqPath COVID-19 CE-IVD RT-PCR kit
2020-11-07	25.0884	16.8828	Belo Horizonte	TaqPath COVID-19 CE-IVD RT-PCR kit
2020-11-07	27.2033	21.2888	Belo Horizonte	TaqPath COVID-19 CE-IVD RT-PCR kit
2020-11-07	27.1074	15.6602	Belo Horizonte	TaqPath COVID-19 CE-IVD RT-PCR kit
2020-11-07	23.5225	14.1536	Contagem	TaqPath COVID-19 CE-IVD RT-PCR kit
2020-11-07	26.0732	18.3072	Belo Horizonte	TaqPath COVID-19 CE-IVD RT-PCR kit
2020-11-07	31.0751	9.21495	Lagoa Santa	TaqPath COVID-19 CE-IVD RT-PCR kit
2020-11-07	31.3143	10.2629	Belo Horizonte	TaqPath COVID-19 CE-IVD RT-PCR kit
2020-11-07	25.8135	18.4059	Belo Horizonte	TaqPath COVID-19 CE-IVD RT-PCR kit
2020-11-07	35.1497	13.2738	Belo Horizonte	TaqPath COVID-19 CE-IVD RT-PCR kit
2020-11-07	31.9067	12.36	Belo Horizonte	TaqPath COVID-19 CE-IVD RT-PCR kit
2020-11-07	33.0266	15.7456	Belo Horizonte	TaqPath COVID-19 CE-IVD RT-PCR kit
2020-11-07	30.8697	19.1093	Belo Horizonte	TaqPath COVID-19 CE-IVD RT-PCR kit
2020-11-07	25.364	29.2337	Belo Horizonte	TaqPath COVID-19 CE-IVD RT-PCR kit
2020-11-07	23.4899	29.2794	Belo Horizonte	TaqPath COVID-19 CE-IVD RT-PCR kit
2020-11-07	23.8553	17.2485	Belo Horizonte	TaqPath COVID-19 CE-IVD RT-PCR kit
2020-11-07	36.5766	11.1679	Belo Horizonte	TaqPath COVID-19 CE-IVD RT-PCR kit
2020-11-07	30.7602	6.52973	Belo Horizonte	TaqPath COVID-19 CE-IVD RT-PCR kit
2020-11-07	23.5176	23.4334	Belo Horizonte	TaqPath COVID-19 CE-IVD RT-PCR kit
2020-11-07	23.7009	15.3627	Belo Horizonte	TaqPath COVID-19 CE-IVD RT-PCR kit
2020-11-07	24.5162	13.9827	Belo Horizonte	TaqPath COVID-19 CE-IVD RT-PCR kit
2020-11-07	27.8915	26.7514	Belo Horizonte	TaqPath COVID-19 CE-IVD RT-PCR kit
2020-11-07	27.7774	30.3179	Contagem	TaqPath COVID-19 CE-IVD RT-PCR kit
2020-11-07	24.8101	14.4812	Belo Horizonte	TaqPath COVID-19 CE-IVD RT-PCR kit
2020-11-07	37.8558	10.8849	Contagem	TaqPath COVID-19 CE-IVD RT-PCR kit
2020-11-07	25.7201	17.9794	Belo Horizonte	TaqPath COVID-19 CE-IVD RT-PCR kit
2020-11-07	23.555	18.6648	Belo Horizonte	TaqPath COVID-19 CE-IVD RT-PCR kit
2020-11-07	36.1907	16.1201	Belo Horizonte	TaqPath COVID-19 CE-IVD RT-PCR kit
2020-11-07	25.2513	19.7177	Belo Horizonte	TaqPath COVID-19 CE-IVD RT-PCR kit
2020-11-07	23.8029	33.4115	Belo Horizonte	TaqPath COVID-19 CE-IVD RT-PCR kit
2020-11-07	37.1442	12.6066	Belo Horizonte	TaqPath COVID-19 CE-IVD RT-PCR kit
2020-11-07	29.2885	7.89545	Belo Horizonte	TaqPath COVID-19 CE-IVD RT-PCR kit
2020-11-07	34.3346	16.1727	Belo Horizonte	TaqPath COVID-19 CE-IVD RT-PCR kit
2020-11-07	37.3427	12.197	Belo Horizonte	TaqPath COVID-19 CE-IVD RT-PCR kit
2020-11-07	33.6825	13.0127	Belo Horizonte	TaqPath COVID-19 CE-IVD RT-PCR kit
2020-11-07	25.4039	17.4437	Belo Horizonte	TaqPath COVID-19 CE-IVD RT-PCR kit
2020-11-07	33.4022	14.3123	Contagem	TaqPath COVID-19 CE-IVD RT-PCR kit
2020-11-07	36.5273	8.57493	Governador Valadares	TaqPath COVID-19 CE-IVD RT-PCR kit
2020-11-07	35.3716	9.75475	Belo Horizonte	TaqPath COVID-19 CE-IVD RT-PCR kit
2020-11-07	26.9569	17.4265	Belo Horizonte	TaqPath COVID-19 CE-IVD RT-PCR kit
2020-11-07	24.0694	24.9383	Belo Horizonte	TaqPath COVID-19 CE-IVD RT-PCR kit
2020-11-07	37.8219	12.9593	Belo Horizonte	TaqPath COVID-19 CE-IVD RT-PCR kit
2020-11-07	29.372	12.2006	Belo Horizonte	TaqPath COVID-19 CE-IVD RT-PCR kit
2020-11-07	25.2154	14.6732	Belo Horizonte	TaqPath COVID-19 CE-IVD RT-PCR kit
2020-11-07	25.6631	30.9945	Belo Horizonte	TaqPath COVID-19 CE-IVD RT-PCR kit
2020-11-07	32.3826	11.5023	Belo Horizonte	TaqPath COVID-19 CE-IVD RT-PCR kit
2020-11-07	24.4841	21.4838	Santa Luzia	TaqPath COVID-19 CE-IVD RT-PCR kit
2020-11-07	24.6577	22.2662	Contagem	TaqPath COVID-19 CE-IVD RT-PCR kit
2020-11-07	28.0677	13.5064	Contagem	TaqPath COVID-19 CE-IVD RT-PCR kit
2020-11-07	24.64	25.3211	Belo Horizonte	TaqPath COVID-19 CE-IVD RT-PCR kit
2020-11-07	34.8071	12.4312	Belo Horizonte	TaqPath COVID-19 CE-IVD RT-PCR kit
2020-11-07	25.2009	19.4932	Contagem	TaqPath COVID-19 CE-IVD RT-PCR kit
2020-11-07	25.7099	22.4662	Belo Horizonte	TaqPath COVID-19 CE-IVD RT-PCR kit
2020-11-07	31.6043	16.7464	Contagem	TaqPath COVID-19 CE-IVD RT-PCR kit
2020-11-07	25.7633	13.5221	Belo Horizonte	TaqPath COVID-19 CE-IVD RT-PCR kit
2020-11-07	25.9085	20.0082	Belo Horizonte	TaqPath COVID-19 CE-IVD RT-PCR kit
2020-11-07	32.4777	12.7367	Belo Horizonte	TaqPath COVID-19 CE-IVD RT-PCR kit
2020-11-07	22.0092	13.6405	Belo Horizonte	TaqPath COVID-19 CE-IVD RT-PCR kit
2020-11-07	27.2005	37.4746	Belo Horizonte	TaqPath COVID-19 CE-IVD RT-PCR kit
2020-11-07	34.9062	13.4805	Belo Horizonte	TaqPath COVID-19 CE-IVD RT-PCR kit
2020-11-07	24.4193	26.4352	Belo Horizonte	TaqPath COVID-19 CE-IVD RT-PCR kit
2020-11-07	28.9916	16.5678	Contagem	TaqPath COVID-19 CE-IVD RT-PCR kit
2020-11-07	36.255	12.3751	Belo Horizonte	TaqPath COVID-19 CE-IVD RT-PCR kit
2020-11-07	26.1633	18.7521	Belo Horizonte	TaqPath COVID-19 CE-IVD RT-PCR kit
2020-11-07	33.2103	13.9381	Belo Horizonte	TaqPath COVID-19 CE-IVD RT-PCR kit
2020-11-07	23.6562	27.2886	Belo Horizonte	TaqPath COVID-19 CE-IVD RT-PCR kit
2020-11-07	28.2014	19.3788	Belo Horizonte	TaqPath COVID-19 CE-IVD RT-PCR kit
2020-11-07	27.7872	13.7386	Belo Horizonte	TaqPath COVID-19 CE-IVD RT-PCR kit
2020-11-07	23.8207	17.5904	Belo Horizonte	TaqPath COVID-19 CE-IVD RT-PCR kit
2020-11-07	23.4953	29.7015	Belo Horizonte	TaqPath COVID-19 CE-IVD RT-PCR kit
2020-11-07	27.2801	13.4029	Belo Horizonte	TaqPath COVID-19 CE-IVD RT-PCR kit
2020-11-07	28.5906	14.6123	Belo Horizonte	TaqPath COVID-19 CE-IVD RT-PCR kit
2020-11-07	24.2561	12.4332	Belo Horizonte	TaqPath COVID-19 CE-IVD RT-PCR kit
2020-11-07	31.8077	13.4877	Belo Horizonte	TaqPath COVID-19 CE-IVD RT-PCR kit
2020-11-07	25.5477	14.5651	Belo Horizonte	TaqPath COVID-19 CE-IVD RT-PCR kit
2020-11-07	24.4726	28.7815	Belo Horizonte	TaqPath COVID-19 CE-IVD RT-PCR kit
2020-11-07	25.0395	16.5277	Belo Horizonte	TaqPath COVID-19 CE-IVD RT-PCR kit
2020-11-07	23.272	14.8368	Belo Horizonte	TaqPath COVID-19 CE-IVD RT-PCR kit
2020-11-07	23.0378	16.5326	Belo Horizonte	TaqPath COVID-19 CE-IVD RT-PCR kit
2020-11-07	24.5769	26.8116	Belo Horizonte	TaqPath COVID-19 CE-IVD RT-PCR kit
2020-11-07	23.8713	15.5245	Belo Horizonte	TaqPath COVID-19 CE-IVD RT-PCR kit
2020-11-07	31.2305	12.9891	Belo Horizonte	TaqPath COVID-19 CE-IVD RT-PCR kit
2020-11-07	32.9674	11.9796	Belo Horizonte	TaqPath COVID-19 CE-IVD RT-PCR kit
2020-11-07	26.5419	19.2933	Belo Horizonte	TaqPath COVID-19 CE-IVD RT-PCR kit
2020-11-07	26.1017	13.5114	Belo Horizonte	TaqPath COVID-19 CE-IVD RT-PCR kit
2020-11-07	25.7067	18.3667	Belo Horizonte	TaqPath COVID-19 CE-IVD RT-PCR kit
2020-11-07	24.3965	15.4077	Belo Horizonte	TaqPath COVID-19 CE-IVD RT-PCR kit
2020-11-07	25.7585	24.3843	Belo Horizonte	TaqPath COVID-19 CE-IVD RT-PCR kit
2020-11-07	24.9774	23.0932	Santa Luzia	TaqPath COVID-19 CE-IVD RT-PCR kit
2020-11-07	28.0197	26.9424	São Gotardo	TaqPath COVID-19 CE-IVD RT-PCR kit
2020-11-07	28.3618	14.4108	Itaúna	TaqPath COVID-19 CE-IVD RT-PCR kit
2020-11-07	29.1939	13.8897	Vespasiano	TaqPath COVID-19 CE-IVD RT-PCR kit
2020-11-07	21.8109	13.751	Belo Horizonte	TaqPath COVID-19 CE-IVD RT-PCR kit
2020-11-07	34.3796	8.01818	Ribeirão das Neves	TaqPath COVID-19 CE-IVD RT-PCR kit
2020-11-07	24.7744	21.1614	Belo Horizonte	TaqPath COVID-19 CE-IVD RT-PCR kit
2020-11-07	23.2674	36.4551	Belo Horizonte	TaqPath COVID-19 CE-IVD RT-PCR kit
2020-11-07	34.2645	14.2202	Belo Horizonte	TaqPath COVID-19 CE-IVD RT-PCR kit
2020-11-07	24.8114	17.5605	Belo Horizonte	TaqPath COVID-19 CE-IVD RT-PCR kit
2020-11-07	23.3961	24.6701	Belo Horizonte	TaqPath COVID-19 CE-IVD RT-PCR kit
2020-11-07	30.5034	14.2822	Belo Horizonte	TaqPath COVID-19 CE-IVD RT-PCR kit
2020-11-07	25.0819	16.8196	Belo Horizonte	TaqPath COVID-19 CE-IVD RT-PCR kit
2020-11-07	29.4467	12.1432	Belo Horizonte	TaqPath COVID-19 CE-IVD RT-PCR kit
2020-11-07	24.0008	20.5554	Belo Horizonte	TaqPath COVID-19 CE-IVD RT-PCR kit
[truncated: 117,509 more rows]
