# Supplementary material for: Monitoring the Establishment of VOC Gamma in Minas Gerais, Brazil: A Retrospective Epidemiological and Genomic Surveillance Study
Source: Viruses. 2022 Dec 9;14(12):2747. doi: 10.3390/v14122747 (PMC9781153; doi:10.3390/v14122747)
Supplement: Supplementary file 1 [file viruses-14-02747-s001.zip › viruses-2025328-supplementary/Supplementary Table S5.xlsx]

## Sheet: SUPPL. TABLE 5
Supplementary Table S5. Primers and probes used to determinate SARS-CoV-2 lineages
Target	Sequence	Application	Lineages
			Alpha	Zeta	Gama
	Forward 5’ - /rhAmp-F/TCCAGGGCAAACTGGAAArGATTG/GT3/ (FAM)		WT	WT	MUT
K417T	Forward 5’ - /rhAmp-Y/CCAGGGCAAACTGGAACrGATTG/GT3/ (VIC)	rhAmp
	Reverse 5’ - GCAGCTATAACGCAGCCTGTAAAATrCATCT/GT2/
	Forward 5’ - /rhAmp-F/TGTAAAGGAAAGTAACAATTAAAACCTTCrAACAC/GT3/ (FAM)		WT	MUT	MUT
E484K	Forward 5’ - /rhAmp-Y/TGTAAAGGAAAGTAACAATTAAAACCTTTrAACAC/GT3/ (VIC)	rhAmp
	Reverse 5’ - GCCCTGTATAGATTGTTTAGGAAGTCTAATrCTC AA/GT4/
	Forward 5’ - /rhAmp-F/TCATATGGTTTCCAACCCACTArATGGT/GT2/ (FAM)		MUT	WT	MUT
N501Y	Forward 5’ - /rhAmp-Y/CATATGGTTTCCAACCCACTTrATGGT/GT2/ (VIC)	rhAmp
	Reverse 5’ - GCGGTGCATGTAGAAGTTCAAAAGAArAGTAC/GT1/
WT:	WILD TYPE
MUT	MUTANT
