# Supplementary material for: Monitoring the Establishment of VOC Gamma in Minas Gerais, Brazil: A Retrospective Epidemiological and Genomic Surveillance Study
Source: Viruses. 2022 Dec 9;14(12):2747. doi: 10.3390/v14122747 (PMC9781153; doi:10.3390/v14122747)
Supplement: Supplementary file 1 [file viruses-14-02747-s001.zip › viruses-2025328-supplementary/Supplementary Table S6.xlsx]

## Sheet: SUPPL. TABLE 6
Supplementary Table S6. Frequency comparison between SARS-CoV-2 lineages by RHU in MG state
RHU	TOTAL MG (%)	DISTRIBUTION OF VARIANTS BY RHU					Legend
		TOTAL GAMMA (%)	TOTAL ZETA (%)	TOTAL ALPHA (%)	TOTAL "OTHERS" (%)			Ranking of three highest frequencies according to each variant
ALFENAS	35 (2.8%)	27 (77.1%)	2 (5.7%)	0 (0.0%)	6 (17.1%)
BARBACENA	34 (2.7%)	23 (67.6%)	7 (20.6%)	4 (11.8%)	0 (0.0%)
BELO HORIZONTE	174 (14.0%)	120 (69.0%)	15 (8.6%)	14 (8.0%)	25 (14.4%)
CORONEL FABRICIANO	47 (3.8%)	18 (38.3%)	3 (6.4%)	25 (53.2%)	1 (2.1%)
DIAMANTINA	81 (6.5%)	44 (54.3%)	29 (35.8%)	3 (3.7%)	5 (6.2%)
DIVINOPOLIS	47 (3.8%)	37 (78.7%)	4 (8.5%)	4 (8.5%)	2 (4.3%)
GOVERNADOR VALADARES	39 (3.1%)	32 (82.1%)	3 (7.7%)	4 (10.3%)	0 (0.0%)
ITABIRA	38 (3.1%)	30 (78.9%)	1 (2.6%)	7 (18.4%)	0 (0.0%)
ITUIUTABA	26 (2.1%)	22 (84.6%)	0 (0.0%)	1 (3.8%)	3 (11.5%)
JANUARIA	39 (3.1%)	35 (89.7%)	1 (2.6%)	0 (0.0%)	3 (7.7%)
JUIZ DE FORA	15 (1.2%)	14 (93.3%)	0 (0.0%)	1 (6.7%)	0 (0.0%)
LEOPOLDINA	21 (1.7%)	16 (76.2%)	3 (14.3%)	1 (4.8%)	1 (4.8%)
MANHUACU	40 (3.2%)	18 (45.0%)	10 (25.0%)	11 (27.5%)	1 (2.5%)
MONTES CLAROS	77 (6.2%)	63 (81.8%)	8 (10.4%)	2 (2.6%)	4 (5.2%)
PASSOS	28 (2.3%)	21 (75.0%)	3 (10.7%)	1 (3.6%)	3 (10.7%)
PATOS DE MINAS	13 (1.0%)	13 (100.0%)	0 (0.0%)	0 (0.0%)	0 (0.0%)
PEDRA AZUL	33 (2.7%)	10 (30.3%)	18 (54.5%)	4 (12.1%)	1 (3.0%)
PIRAPORA	28 (2.3%)	22 (78.6%)	0 (0.0%)	0 (0.0%)	6 (21.4%)
PONTE NOVA	59 (4.8%)	45 (76.3%)	3 (5.1%)	3 (5.1%)	8 (13.6%)
POUSO ALEGRE	69 (5.6%)	53 (76.8%)	13 (18.8%)	1 (1.4%)	2 (2.9%)
SAO JOAO DEL REI	30 (2.4%)	21 (70%)	1 (3.3%)	6 (20.0%)	2 (6.7%)
SETE LAGOAS	55 (4.4%)	41 (74.5%)	2 (3.6%)	10 (18.2%)	2 (3.6%)
TEOFILO OTONI	29 (2.3%)	7 (24.1%)	8 (27.6%)	13 (44.8%)	1 (3.4%)
UBA	29 (2.3%)	15 (51.7%)	12 (41.4%)	1 (3.4%)	1 (3.4%)
UBERABA	46 (3.7%)	40 (87.0%)	5 (10.9%)	1 (2.2%)	0 (0.0%)
UBERLANDIA	34 (2.7%)	31 (91.2%)	0 (0.0%)	0 (0.0%)	3 (8.8%)
UNAI	27 (2.2%)	24 (88.9%)	1 (3.7%)	1 (3.7%)	1 (3.7%)
VARGINHA	47 (3.8%)	41 (87.2%)	2 (4.3%)	1 (2.1%)	3 (6.4%)
		TOTAL FREQUENCY OF EACH VARIANT IN EVERY STATE OF MG.
TOTAL	1240 (100%)	883 (71.2%)	154 (12.4%)	119 (9.6%)	84 (6.8%)
