# Supplementary material for: Monitoring the Establishment of VOC Gamma in Minas Gerais, Brazil: A Retrospective Epidemiological and Genomic Surveillance Study
Source: Viruses. 2022 Dec 9;14(12):2747. doi: 10.3390/v14122747 (PMC9781153; doi:10.3390/v14122747)
Supplement: Supplementary file 1 [file viruses-14-02747-s001.zip › viruses-2025328-supplementary/Supplementary Table S7.xlsx]

## Sheet: SUPPL. TABLE 7
Supplementary Table S7. Whole genome sequencing data from the samples in this study.
Lab_code_number	Colect_date (AAAA-MM-DD)	number_of_unpaired_filtered_reads	number_of_mapped_reads	efficiency	average_depth	coverage_10x	coverage_100x	coverage_1000x	genome_coverage	VARIANT	Pango_Lineages	Accesion_Number_GISAID
LBI311	2021-03-25	7448	844962	0.942745	3283.33	0.997325	0.943116	0.684413	0.997559	-	P.4	EPI_ISL_6508495
LBI312	2021-03-25	1142	148886	0.947751	601229	0.995352	0.956426	0.115741	0.995352	-	P.4	EPI_ISL_6508496
LBI313	2021-03-25	1002	102427	0.949312	431565	0.977527	0.876902	0.0635722	0.978664	-	P.4	EPI_ISL_6508560
LBI314	2021-03-27	5549	187514	0.448864	766841	0.936461	0.609136	0.185165	0.939471	-	B.1.1	EPI_ISL_6508522
LBI315	2021-03-12	4944	306191	0.94168	1238.65	0.990503	0.97221	0.526034	0.991138	-	B.1.1.28	EPI_ISL_6508498
LBI316	2021-03-23	3647	398772	0.932996	1725.85	0.988229	0.907534	0.524362	0.98853	-	B.1.1.28	EPI_ISL_6508491
LBI318	2021-03-22	4172	450505	0.959011	1905.51	0.997626	0.982978	0.654316	0.997659	-	B.1.1	EPI_ISL_6508487
LBI321	2021-03-01	2156	245742	0.962901	1097.67	0.991272	0.935491	0.424539	0.991773	-	B.1.1.28	EPI_ISL_6508478
LBI322	2021-03-27	8577	840810	0.96444	3730.11	0.997592	0.962746	0.753035	0.997592	Gamma	P.1.15	EPI_ISL_6508494
LBI323	2021-03-23	5863	781917	0.968755	3433.09	0.997659	0.982811	0.790222	0.997659	Alpha	B.1.1.7	EPI_ISL_6508538
LBI324	2021-03-29	2916	359627	0.956684	1545.77	0.997559	0.957998	0.646958	0.997559	Gamma	P.1.15	EPI_ISL_6508499
LBI325	2021-04-02	4328	663949	0.927148	2538.69	0.990269	0.925058	0.581146	0.991506	Gamma	P.1.15	EPI_ISL_6508497
LBI375	2021-04-02	2651	264034	0.948255	1105.86	0.975019	0.820453	0.411698	0.97833	Gamma	P.1.15	EPI_ISL_6508561
LBI376	2021-04-05	3191	267423	0.934686	1153.27	0.987961	0.887871	0.499281	0.990402	Gamma	P.1.14	EPI_ISL_6508500
LBI377	2021-04-05	2341	333160	0.972429	1469.68	0.991673	0.97221	0.691101	0.991673	-	P.2	EPI_ISL_6508492
LBI378	2021-04-05	2050	279422	0.968722	1201.16	0.996857	0.968431	0.470287	0.997224	Gamma	P.1.17	EPI_ISL_6508489
LBI379	2021-04-06	3415	343474	0.924182	1254.48	0.953149	0.83413	0.405578	0.955322	Gamma	P.1.15	EPI_ISL_6508575
LBI380	2021-04-06	5899	545421	0.93657	2243.28	0.968866	0.915092	0.583988	0.969435	Gamma	P.1.15	EPI_ISL_6508566
LBI381	2021-03-24	2576	367224	0.97195	1625.23	0.99368	0.969501	0.654316	0.994215	Alpha	B.1.1.7	EPI_ISL_6508547
LBI382	2021-03-22	1886	320597	0.965735	1337.05	0.989667	0.9589	0.559141	0.991138	Alpha	B.1.1.7	EPI_ISL_6508544
LBI383	2021-03-10	3861	409734	0.960955	1740.01	0.997659	0.973949	0.733806	0.997659	-	P.2	EPI_ISL_6508477
LBI384	2021-03-16	1709	307885	0.976867	1382.75	0.996522	0.975554	0.633582	0.997224	Alpha	B.1.1.7	EPI_ISL_6508548
LBI385	2021-03-23	3881	315099	0.961037	1382.13	0.985921	0.903889	0.550145	0.986256	Alpha	B.1.1.7	EPI_ISL_6508553
LBI387	2021-03-20	5080	193973	0.563259	853333	0.929138	0.620807	0.244056	0.936461	Alpha	B.1.1.7	EPI_ISL_6508523
LBI389	2021-03-22	2734	454140	0.976444	1982.8	0.997626	0.991707	0.796542	0.997693	Alpha	B.1.1.7	EPI_ISL_6508535
LBI390	2021-03-23	2950	404740	0.96151	1673.37	0.99806	0.983246	0.726817	0.99806	Alpha	B.1.1.7	EPI_ISL_6508533
LBI391	2021-03-16	3250	381305	0.975839	1712.54	0.997525	0.981607	0.727185	0.997525	Alpha	B.1.1.7	EPI_ISL_6508540
LBI392	2021-03-24	1951	399702	0.980036	1790.91	0.998161	0.9896	0.789085	0.998395	Alpha	B.1.1.7	EPI_ISL_6508537
LBI401	2021-03-26	4054	384482	0.974813	1707.41	0.997659	0.989867	0.756613	0.997659	-	P.4	EPI_ISL_6508476
LBI402	2021-03-05	4209	374583	0.9721	1681.77	0.990034	0.963047	0.62793	0.990034	-	P.7	EPI_ISL_6508503
LBI403	2021-03-12	2289	354290	0.979221	1608.47	0.934321	0.837909	0.558773	0.939203	Gamma	P.1.14	EPI_ISL_6508521
LBI404	2021-03-13	2092	359726	0.977607	1607.82	0.997927	0.997392	0.772565	0.99796	-	B.1.1.28	EPI_ISL_6508490
LBI405	2021-03-17	3204	522825	0.979726	2366.22	0.998395	0.997525	0.830519	0.998428	-	B.1.1.28	EPI_ISL_6508501
LBI406	2021-03-25	4656	461096	0.967368	1934.33	0.985754	0.911213	0.571448	0.987025	-	P.4	EPI_ISL_6508551
LBI411	2021-03-08	3243	475130	0.976609	2117.84	0.993914	0.985119	0.736883	0.994482	Alpha	B.1.1.7	EPI_ISL_6508545
LBI412	2021-03-25	3315	553722	0.97673	2521.87	0.997659	0.987459	0.806775	0.997659	-	None	EPI_ISL_6508549
LBI413	2021-03-25	2120	356158	0.974963	1635.2	0.925492	0.839715	0.561449	0.931345	Alpha	B.1.1.7	EPI_ISL_6508526
LBI414	2021-03-16	2447	346655	0.968727	1465.08	0.99582	0.91663	0.603719	0.996589	Alpha	B.1.1.7	EPI_ISL_6508543
LBI415	2021-03-15	2052	393665	0.979607	1778.26	0.950273	0.859111	0.586162	0.953282	Alpha	B.1.1.7	EPI_ISL_6508580
LBI416	2021-03-17	2688	316870	0.977354	1452.82	0.998662	0.982142	0.680567	0.998729	Alpha	B.1.1.7	EPI_ISL_6508534
LBI417	2021-03-16	1897	385106	0.976311	1682.97	0.994014	0.967595	0.718088	0.994817	Alpha	B.1.1.7	EPI_ISL_6508546
LBI418	2021-03-17	3182	398342	0.97651	1762.61	0.997759	0.997124	0.770424	0.997759	Alpha	B.1.1.7	EPI_ISL_6508539
LBI419	2021-03-17	3249	433195	0.978808	1941.22	0.997559	0.997124	0.830853	0.997592	Alpha	B.1.1.7	EPI_ISL_6508536
LBI422	2021-03-25	4306	509110	0.931317	2200.27	0.848142	0.72481	0.380965	0.851821	-	B.1.1.28	EPI_ISL_6508512
LBI423	2021-03-12	6018	230716	0.577021	1063.13	0.71762	0.565662	0.332308	0.729124	-	B.1.1.28	EPI_ISL_6508516
LBI424	2021-03-25	3341	348445	0.931372	1556.25	0.844531	0.714209	0.393639	0.857339	-	B.1.1.28	EPI_ISL_6508510
LBI425	2021-03-15	4126	331328	0.96388	1486.72	0.904759	0.777848	0.487041	0.911915	Gamma	P.1	EPI_ISL_6508531
LBI426	2021-03-25	2967	476004	0.973678	2083.12	0.98572	0.915661	0.764472	0.987493	Gamma	P.1	EPI_ISL_6508552
LBI427	2021-03-26	3376	407829	0.97446	1833.15	0.949905	0.824666	0.615089	0.954352	-	P.2	EPI_ISL_6508578
LBI428	2021-03-29	2305	335764	0.977912	1514.53	0.904558	0.783199	0.479049	0.908069	Alpha	B.1.1.7	EPI_ISL_6508530
LBI432	2021-03-16	6475	849922	0.975269	3768.36	0.985654	0.903722	0.747216	0.986055	-	P.2	EPI_ISL_6508554
LBI433	2021-03-25	6856	700631	0.965836	3065.96	0.936829	0.829716	0.648363	0.940976	Alpha	B.1.1.7	EPI_ISL_6508519
LBI434	2021-03-24	2265	353689	0.926295	1569.77	0.960171	0.860616	0.647962	0.963549	Alpha	B.1.1.7	EPI_ISL_6508573
LBI435	2021-03-19	4693	736550	0.979049	3276.27	0.998294	0.953416	0.830887	0.998361	-	P.2	EPI_ISL_6508488
LBI436	2021-03-10	2310	439444	0.978233	1942.08	0.992543	0.919573	0.720898	0.992977	Alpha	B.1.1.7	EPI_ISL_6508541
LBI437	2021-03-12	1618	290454	0.967239	1308.53	0.957663	0.842959	0.555998	0.962111	Gamma	P.1	EPI_ISL_6508574
LBI484	2021-03-22	1528	127205	0.969092	796544	0.935425	0.802996	0.313748	0.935993	Gamma	P.1	EPI_ISL6508520
LBI511	2021-03-31	4592	322962	0.927636	1955.75	0.975855	0.900244	0.487242	0.975989	Gamma	P.1.15	EPI_ISL_6508555
LBI514	2021-03-25	3900	275853	0.956667	1775.11	0.997559	0.996422	0.751965	0.997559	Gamma	P.1.15	EPI_ISL_6508493
LBI515	2021-03-05	4020	253384	0.79483	1522.21	0.859512	0.582784	0.253252	0.869746	-	P.2	EPI_ISL_6508508
LBI530	2021-03-04	2577	253137	0.974113	1624.65	0.997559	0.9793	0.676588	0.997726	Gamma	P.1.15	EPI_ISL_6508502
LBI531	2021-03-25	2577	253137	0.974113	1624.65	0.997559	0.9793	0.676588	0.997726	Gamma	P.1.14	EPI_ISL_6508507
LBI532	2021-03-24	2577	253137	0.974113	1624.65	0.997559	0.9793	0.676588	0.997726	Gamma	P.1	EPI_ISL_6508514
LBI597	2021-04-04	2258	164801	0.958547	979619	0.974718	0.872521	0.42668	0.976792	Gamma	P.1.15	EPI_ISL6508524
LBI598	2021-03-11	2292	195975	0.966651	1189.35	0.930174	0.752132	0.41658	0.936796	Alpha	B.1.1.7	EPI_ISL_9983271
LBI606	2021-03-01	2990	247613	0.934847	1385.94	0.94024	0.75046	0.409089	0.944487	Gamma	P.1	EPI_ISL6508617
LBI607	2021-03-02	3729	189274	0.958796	1370.59	0.989299	0.941979	0.579507	0.989466	Gamma	P.1	EPI_ISL6508482
LBI608	2021-03-03	2610	243790	0.963864	1374.98	0.937498	0.771561	0.483463	0.943216	Gamma	P.1	EPI_ISL6508518
LBI672	2021-03-15	2710	280309	0.958721	1408.87	0.993445	0.938066	0.616694	0.994817	Gamma	P.1.15	EPI_ISL6508483
LBI673	2021-03-17	2213	302914	0.957855	1269.27	0.981908	0.915995	0.568906	0.987225	Gamma	P.1	EPI_ISL6508550
LBI674	2021-03-17	2568	222628	0.968099	1354.56	0.980671	0.914156	0.607698	0.984583	Gamma	P.1	EPI_ISL6508556
LBI675	2021-03-24	2431	272995	0.953608	1276.24	0.996823	0.936428	0.608869	0.996857	Gamma	P.1	EPI_ISL6508484
LBI676	2021-03-24	1878	261219	0.961467	1262.5	0.994181	0.929673	0.559041	0.994248	Alpha	B.1.1.7	EPI_ISL6508542
LBI677	2021-03-25	1542	208347	0.954818	916633	0.979801	0.864796	0.360867	0.980571	Gamma	P.1.15	EPI_ISL6508558
LBI678	2021-03-25	2163	306718	0.953198	1300.88	0.74133	0.56904	0.271143	0.757048	Gamma	P.1	EPI_ISL6508515
LBI679	2021-03-29	2151	261980	0.95595	1235.42	0.995452	0.94753	0.555764	0.996455	Gamma	P.1.15	EPI_ISL6508485
LBI680	2021-03-29	1395	234888	0.952413	960223	0.987426	0.940207	0.381601	0.990235	Gamma	P.1.15	EPI_ISL6508486
LBI698	2021-03-17	2928	262264	0.96493	1516.06	0.97007	0.867873	0.615089	0.972912	Gamma	P.1.15	EPI_ISL6508565
LBI280	2021-03-11	10903	648864	0.544459	2688.12	0.984951	0.857439	0.460455	0.990269	Zeta	P.2	EPI_ISL_3155947
LBI373	2021-03-31	4941	91318	0.93254	432386	0.955623	0.841521	0.0727017	0.957295	Gamma	P.1	EPI_ISL_3155987
LBI408	2021-05-01	2917	364071	0.966803	1615.25	0.968498	0.948768	0.640437	0.974484	Gamma	P.1.14	EPI_ISL_9983351
LBI409	2021-05-02	2314	350748	0.969758	1490.29	0.964853	0.928602	0.609303	0.965789	Gamma	P.1	EPI_ISL_9983366
LBI410	2021-05-02	4891	757358	0.978029	3410.22	0.973347	0.933585	0.690366	0.974417	Gamma	P.1.14	EPI_ISL_9983338
LBI429	2021-02-24	2296	307133	0.966782	1392	0.996923	0.941243	0.598669	0.996923	Zeta	P.2	EPI_ISL_6508479
LBI430	2021-03-15	3489	400562	0.970739	1791.93	0.997759	0.95044	0.724342	0.997759	Zeta	P.2	EPI_ISL_6508480
LBI431	2021-03-16	3408	473092	0.973901	2118.49	0.998696	0.95977	0.754105	0.998729	Zeta	P.2	EPI_ISL_6508481
FUNED-LBI-BC1	2021-03-20	108095	106940	0.989315	887912	0.993914	0.968966	0.246096	0.835669	Zeta	P.2	EPI_ISL_6508513
FUNED-LBI-BC2	2021-03-26	0	145962		1220.78	0.996154	0.979567	0.333344	0.892987	Gamma	P.1	EPI_ISL_6508504
FUNED-LBI-BC3	2021-03-24	0	129781		1079.99	0.996422	0.969936	0.267866	0.864729	Zeta	P.2	EPI_ISL_6508509
FUNED-LBI-BC4	2021-03-23	1	142710	142710	1176.67	0.995118	0.97221	0.34418	0.86095	-	B.1.1	EPI_ISL_6513968
FUNED-LBI-BC5	2021-03-25	2	145303	72651.5	1204.24	0.996422	0.954286	0.334649	0.850349	Zeta	P.2	EPI_ISL_6508511
FUNED-LBI-BC6	2021-03-27	125909	123995	0.984799	1024.67	0.996154	0.967094	0.279972	0.867706	Gamma	P.1	EPI_ISL_6513957
FUNED-LBI-BC7	2021-03-22	0	206135		1710.92	0.996255	0.979233	0.459084	0.906698	Gamma	P.1	EPI_ISL_6514068
FUNED-LBI-BC8	2021-03-25	1	141676	141676	1172.29	0.994716	0.963683	0.304752	0.848911	Gamma	P.1.1	EPI_ISL_6513981
FUNED-LBI-BC9	2021-03-24	0	223466		1839.04	0.998261	0.983714	0.516704	0.957028	Gamma	P.1	EPI_ISL_6514233
FUNED-LBI-BC10	2021-03-24	0	195659		1606.26	0.998094	0.984115	0.463599	0.965823	Gamma	P.1	EPI_ISL_6508568
FUNED-LBI-BC11	2021-03-24	2	168887	84443.5	1395.61	0.998228	0.983948	0.427415	0.959068	Gamma	P.1	EPI_ISL_6514216
FUNED-LBI-BC12	2021-03-24	2	198289	99144.5	1637.63	0.996957	0.980771	0.471792	0.937297	Gamma	P.1	EPI_ISL_6514013
FUNED-LBI-BC13	2021-03-22	1	210817	210817	1743.49	0.996422	0.98261	0.536	0.96716	Gamma	P.1	EPI_ISL_6514172
FUNED-LBI-BC14	2021-03-20	1	222677	222677	1848.41	0.996388	0.982644	0.521018	0.961776	Gamma	P.1	EPI_ISL_6508570
FUNED-LBI-BC15	2021-03-25	0	217929		1812.67	0.996188	0.974551	0.538642	0.95355	Gamma	P.1	EPI_ISL_6514265
FUNED-LBI-BC16	2021-03-25	1	218470	218470	1817.44	0.997994	0.978029	0.511019	0.95472	Alpha	B.1.1.7	EPI_ISL_6508576
FUNED-LBI-BC17	2021-03-24	2	202467	101234	1670.5	0.998194	0.985252	0.487443	0.969401	Gamma	P.1.14	EPI_ISL_6514157
FUNED-LBI-BC18	2021-03-26	0	236169		1964.08	0.996355	0.982677	0.558305	0.974584	Gamma	P.1	EPI_ISL_6514132
FUNED-LBI-BC20	2021-03-24	3	229880	76626.7	1911.43	0.998462	0.982644	0.547637	0.964251	Gamma	P.1	EPI_ISL_6508569
FUNED-LBI-BC21	2021-03-25	1	218014	218014	1818.76	0.994549	0.977996	0.464569	0.953316	Gamma	P.1.14	EPI_ISL_6514276
FUNED-LBI-BC22	2021-03-24	0	116570		969201	0.998161	0.977695	0.249039	0.886934	Gamma	P.1	EPI_ISL_6513944
FUNED-LBI-BC23	2021-03-24	1	139961	139961	1156.47	0.998161	0.98261	0.332676	0.935391	Gamma	P.1	EPI_ISL_6514021
FUNED-LBI-BC24	2021-03-25	1	163143	163143	1347.86	0.998261	0.978062	0.395847	0.918637	Gamma	P.1	EPI_ISL_6514053
FUNED-LBI-BC25	2021-03-26	1	175898	175898	1452.73	0.996154	0.983747	0.431361	0.958332	Gamma	P.1	EPI_ISL_6514223
FUNED-LBI-BC26	2021-03-26	0	205559		1698.27	0.996355	0.98261	0.468381	0.956626	Gamma	P.1	EPI_ISL_6514239
FUNED-LBI-BC27	2021-03-28	0	187391		1562.18	0.996121	0.971742	0.412099	0.916898	Gamma	P.1	EPI_ISL_6514062
FUNED-LBI-BC28	2021-03-22	3	175652	58550.7	1446.41	0.994114	0.975086	0.422299	0.89272	Gamma	P.1	EPI_ISL_6514086
FUNED-LBI-BC29	2021-03-26	2	170840	85420	1413.34	0.996422	0.972511	0.372973	0.888172	Zeta	P.2	EPI_ISL_6508506
FUNED-LBI-BC30	2021-03-26	2	212120	106060	1751.5	0.996455	0.986824	0.486172	0.959904	Zeta	P.2	EPI_ISL_6508571
FUNED-LBI-BC31	2021-03-29	0	170045		1405.97	0.996355	0.957931	0.357957	0.867538	Zeta	P.2	EPI_ISL_6513964
FUNED-LBI-BC32	2021-03-24	1	255440	255440	2123.68	0.99475	0.982443	0.543591	0.959937	Gamma	P.1	EPI_ISL_6514199
FUNED-LBI-BC33	2021-03-24	0	240866		1962.53	0.996388	0.976558	0.481323	0.929037	Gamma	P.1	EPI_ISL_6508525
FUNED-LBI-BC34	2021-03-27	1	182667	182667	1482.08	0.993914	0.952145	0.416714	0.88262	Alpha	B.1.1.7	EPI_ISL_6508505
FUNED-LBI-BC35	2021-03-25	2	185052	92526	1507.17	0.996455	0.970103	0.425543	0.874962	Gamma	P.1	EPI_ISL_6513950
FUNED-LBI-BC36	2021-03-27	1	178830	178830	1464.33	0.996255	0.975788	0.405277	0.941176	Gamma	P.1	EPI_ISL_6513995
FUNED-LBI-BC37	2021-03-26	1	160311	160311	1313.18	0.996054	0.986824	0.39073	0.962211	Gamma	P.1	EPI_ISL_6514185
FUNED-LBI-BC38	2021-03-23	2	177740	88870	1438.98	0.996154	0.975354	0.379193	0.885864	Gamma	P.1.14	EPI_ISL_6513935
FUNED-LBI-BC39	2021-03-23	1	185295	185295	1518.99	0.996522	0.982276	0.401799	0.932883	Gamma	P.1	EPI_ISL_6514031
FUNED-LBI-BC40	2021-03-27	0	182194		1473.79	0.996455	0.972879	0.397318	0.907668	-	B.1.1.332	EPI_ISL_6508528
FUNED-LBI-BC41	2021-03-23	1	177705	177705	1455.47	0.99679	0.98251	0.407016	0.937197	Gamma	P.1	EPI_ISL_6514008
FUNED-LBI-BC42	2021-03-26	4	197391	49347.8	1606.94	0.996154	0.950306	0.37615	0.849146	Gamma	P.1	EPI_ISL_6513971
FUNED-LBI-BC43	2021-03-23	2	170566	85283	1396.04	0.994382	0.978296	0.378189	0.915226	Gamma	P.1	EPI_ISL_6508527
FUNED-LBI-BC44	2021-03-25	2	180787	90393.5	1474.4	0.996455	0.979534	0.393773	0.910778	Zeta	P.2	EPI_ISL_6508529
FUNED-LBI-BC45	2021-03-26	1	181699	181699	1481.65	0.997927	0.972879	0.388824	0.917299	Gamma	P.1.14	EPI_ISL_6514058
FUNED-LBI-BC46	2021-03-26	1	184174	184174	1503.2	0.994516	0.986958	0.403772	0.949002	Zeta	P.2	EPI_ISL_6508579
FUNED-LBI-BC47	2021-03-28	0	218969		1782.08	0.997759	0.982544	0.500752	0.940575	Gamma	P.1	EPI_ISL_6514001
FUNED-LBI-BC48	2021-03-13	4	154056	38514	1256.46	0.996388	0.993579	0.400395	0.969535	Gamma	P.1	EPI_ISL_6508564
FUNED-LBI-BC49	2021-03-15	2	200945	100472	1646.17	0.994014	0.969568	0.383674	0.894392	Alpha	B.1.1.7	EPI_ISL_6513927
FUNED-LBI-BC50	2021-03-23	1	229602	229602	1893.99	0.996321	0.981172	0.502592	0.934589	Gamma	P.1.7	EPI_ISL_6514016
FUNED-LBI-BC51	2021-03-24	1	194413	194413	1579.34	0.996255	0.970438	0.456743	0.920978	Gamma	P.1	EPI_ISL_6514047
FUNED-LBI-BC52	2021-03-26	1	236690	236690	1932.96	0.994148	0.986322	0.507407	0.952914	Zeta	P.2	EPI_ISL_6508577
FUNED-LBI-BC53	2021-03-26	1	231184	231184	1886.41	0.996255	0.982677	0.492426	0.957128	Gamma	P.1	EPI_ISL_6514217
FUNED-LBI-BC54	2021-03-26	2	213699	106850	1753.83	0.996422	0.986958	0.535966	0.967963	Zeta	P.2	EPI_ISL_6508567
FUNED-LBI-BC55	2021-03-25	1	199480	199480	1633.66	0.998595	0.979534	0.465271	0.954854	Gamma	P.1	EPI_ISL_6514259
FUNED-LBI-BC56	2021-03-25	0	226558		1855.37	0.996321	0.968565	0.470923	0.904993	Gamma	P.1	EPI_ISL_6514074
FUNED-LBI-BC57	2021-03-26	2	220583	110292	1801	0.996455	0.98037	0.499013	0.947798	Zeta	P.2	EPI_ISL_6508581
FUNED-LBI-BC58	2021-03-26	0	225197		1824.26	0.996355	0.982644	0.501354	0.932381	Gamma	P.1	EPI_ISL_6514038
FUNED-LBI-BC59	2021-03-24	1	177653	177653	1459.02	0.996422	0.989733	0.451092	0.973481	Gamma	P.1	EPI_ISL_6508562
FUNED-LBI-BC60	2021-03-24	1	249864	249864	2047.93	0.998495	0.992977	0.639033	0.974618	Gamma	P.1	EPI_ISL_6508563
FUNED-LBI-BC61	2021-03-24	1	263090	263090	2138.02	0.996923	0.98659	0.586229	0.953182	Gamma	P.1	EPI_ISL_6514279
FUNED-LBI-BC62	2021-03-27	0	168607		1378.99	0.996388	0.984851	0.410561	0.965488	Gamma	P.1.14	EPI_ISL_6514178
FUNED-LBI-BC64	2021-02-26	68174	67389	0.988485	538653	0.962713	0.652142	0.109186	0.970471	Zeta	P.2	EPI_ISL_6514148
FUNED-LBI-BC65	2021-02-26	63798	63086	0.98884	503108	0.977159	0.675986	0.0921981	0.978464	Zeta	P.2	EPI_ISL_6514100
FUNED-LBI-BC66	2021-02-26	73083	72501	0.992036	577253	0.979166	0.703475	0.110223	0.985219	Zeta	P.2	EPI_ISL_6513921
FUNED-LBI-BC67	2021-03-22	68261	67078	0.982669	541049	0.941143	0.569374	0.101729	0.943384	Gamma	P.1	EPI_ISL_6513987
FUNED-LBI-BC68	2021-03-22	89191	88031	0.986994	701842	0.979099	0.677022	0.101796	0.979166	Gamma	P.1	EPI_ISL_6508557
FUNED-LBI-BC69	2021-03-22	62514	62187	0.994769	504666	0.943216	0.546868	0.102398	0.948467	Gamma	P.1	EPI_ISL_6514291
FUNED-LBI-BC70	2021-03-22	62540	61816	0.988423	488186	0.957396	0.605658	0.0893556	0.960873	Gamma	P.1	EPI_ISL_6514167
LBI51/2020	2020-12-17	474541	575097	0.49	2623.8	-	-	0.99	0.97	Zeta	P.2	EPI_ISL_1494960
LBI52/2020	2020-11-06	427711	476199	0.41	1962.47	-	-	0.94	0.79	Zeta	P.2	EPI_ISL_1494961
LBI54	2021-01-19	501481	569813	0.46	2445.29	-	-	0.98	0.91	Zeta	P.2	EPI_ISL_1494962
LBI55	2021-01-22	544984	680958	0.50	3201.74	-	-	0.98	0.93%	Zeta	P.2	EPI_ISL_1494963
LBI56	2021-01-25	761312	831955	0.45	3313.59	-	-	0.99	0.98	Zeta	P.2	EPI_ISL_1494964
LBI57	2021-01-27	547829	654942	0.48	2890.33	-	-	0.99	0.97	Zeta	P.2	EPI_ISL_1494965
LBI58	2021-01-28	832757	1074935	0.51	5111.86	-	-	0.98	0.96	Zeta	P.2	EPI_ISL_1494966
LBI143/2020	2020-10-28	332798	540659	0.559598	2911.86	29864	29830	0.998696	0.99893	Zeta	P.2	EPI_ISL_1494967
LBI144/2020	2020-12-03	338695	370899	0.443284	1477.9	29846	29095	0.998228	0.999967	Zeta	P.2	EPI_ISL_1494968
LBI145	2021-01-08	549662	619013	0.457338	2733.92	29663	28158	0.992576	0.998729	Zeta	P.2	EPI_ISL_1494969
LBI146/2020	2020-12-11	215581	248809	0.468581	1075.19	29834	29360	0.997693	0.99883		B.1.1	EPI_ISL_1494970
LBI147	2021-01-07	1491629	1829398	0.504655	8503.22	29858	29833	0.998595	0.999699	Zeta	P.2	EPI_ISL_1494971
LBI150/2020	2020-11-26	939729	1292591	0.532845	6684.87	28249	24845	0.951376	0.998027		B.1.1	EPI_ISL_1494972
LBI151/2020	2020-11-17	884883	1038493	0.447982	4795.73	29106	25858	0.973615	0.994248	Zeta	P.2	EPI_ISL_1494973
LBI153	2021-02-09	29990	38918	0.434751	201474	29400	19955	0.98338	0.997693	Zeta	P.2	EPI_ISL_1494974
LBI154	2021-02-09	83127	111779	0.506999	532.74	29593	25625	0.9897	0.997793	Zeta	P.2	EPI_ISL_1494975
LBI172	2021-02-22	182234	256360	0.538024	1290.23	29861	29824	0.998629	0.999666	Zeta	P.2	EPI_ISL_1494976
LBI173	2021-02-26	255128	349768	0.535851	1782.79	29859	29200	0.998529	0.99893	Gamma	P.1	EPI_ISL_1494977
LBI174	2021-02-26	48752	75820	0.560467	402523	29306	27627	0.980504	0.998662	Gamma	P.1	EPI_ISL_1494978
LBI176	2021-02-23	22848	32384	0.534248	165.48	29625	20171	0.992208	0.998361	Alpha	B.1.1.7	EPI_ISL_1494979
LBI177	2021-02-23	50036	80405	0.562344	437317	29732	27300	0.995385	0.997893	Zeta	P.2	EPI_ISL_1494980
LBI178	2021-02-24	34852	50957	0.532934	258289	29618	25195	0.992743	0.997693	Zeta	P.2	EPI_ISL_1494981
LBI179	2021-02-24	120526	144891	0.48043	646644	29151	28067	0.975822	0.997392	Gamma	P.1	EPI_ISL_1494982
LBI180	2021-02-24	72550	144625	0.629521	848085	29749	29196	0.995285	0.998161	Zeta	P.2	EPI_ISL_1494983
LBI181	2021-02-26	33257	45685	0.51604	226287	29424	20845	0.987593	0.99786	Zeta	P.2	EPI_ISL_1494984
LBI185	2021-02-26	1037402	1291309	0.512251	6111.86	29871	29830	0.998963	0.999632	Zeta	P.2	EPI_ISL_1494985
LBI190	2021-02-27	102554	149005	0.54188	754096	29786	28348	0.996489	0.998629	Gamma	P.1	EPI_ISL_1494986
LBI191	2021-02-27	166564	375110	0.656825	2298.1	27710	23905	0.928602	0.998395	Gamma	P.1	EPI_ISL_1494987
LBI193	2021-02-27	53506	131515	0.660362	808067	29834	29488	0.997726	0.999131	Zeta	P.2	EPI_ISL_1494988
LBI194	2021-02-27	56988	135778	0.663056	833419	29735	28541	0.995151	0.99883	Gamma	P.1	EPI_ISL_1494989
LBI195	2021-02-27	147030	183785	0.523485	899147	29855	29692	0.998395	0.999866	Zeta	P.2	EPI_ISL_1494990
LBI196	2021-02-27	90619	111485	0.521719	538753	29831	29122	0.997592	0.99883	Zeta	P.2	EPI_ISL_1494991
LBI198	2021-02-27	735076	1529133	0.630003	9063.77	29861	29833	0.998595	0.999465	Zeta	P.2	EPI_ISL_1494992
LBI199	2021-02-27	95579	247136	0.622562	1595.12	23139	18933	0.779587	0.936863	Gamma	P.1	EPI_ISL_1494993
LBI200	2021-02-27	608760	1221471	0.627693	7208.75	29870	29836	0.998963	0.999632	Gamma	P.1	EPI_ISL_1494994
LBI203	2021-02-27	454530	794021	0.598732	4430.53	29861	29801	0.998595	0.999833	Zeta	P.2	EPI_ISL_1494995
LBI204	2021-02-27	573413	792303	0.552774	4112.58	29859	29830	0.998562	0.999833	Zeta	P.2	EPI_ISL_1494996
LBI205	2021-02-27	277857	860877	0.722928	5546.81	29865	29835	0.998729	0.9999	Zeta	P.2	EPI_ISL_1494997
LBI206	2021-02-27	881311	1168325	0.536474	5881.18	29855	29801	0.998495	0.999498	Gamma	P.1	EPI_ISL_1494998
LBI207	2021-02-27	311136	616395	0.624691	3647.36	29845	29834	0.998094	1	Zeta	P.2	EPI_ISL_1494999
LBI208	2021-02-27	250870	419140	0.590666	2385.63	29834	29331	0.997726	0.998294	Zeta	P.2	EPI_ISL_1495000
LBI209	2021-02-27	27654	80970	0.698342	527849	23326	16565	0.792262	0.918871	Zeta	P.2	EPI_ISL_1495001
LBI210	2021-02-27	96439	121469	0.520839	596048	29831	29626	0.997592	0.999599	Zeta	P.2	EPI_ISL_1495002
LBI211	2021-02-27	72341	173405	0.573983	1131.61	21580	16232	0.729793	0.873926	Zeta	P.2	EPI_ISL_1495003
LBI213	2021-02-27	49120	125741	0.693185	798361	29781	28983	0.996054	0.999264	-	B.1.1	EPI_ISL_1495004
LBI214	2021-02-27	362001	1156265	0.741936	7616.34	29843	29817	0.997994	0.999565	Gamma	P.1	EPI_ISL_1495005
LBI216	2021-02-26	69942	216446	0.73382	1418.68	29836	29536	0.997759	0.999231	Zeta	P.2	EPI_ISL_1495006
LBI217	2021-02-27	33317	54271	0.582532	297485	29320	25502	0.980805	0.996355	Gamma	P.1	EPI_ISL_1495007
LBI219	2021-02-27	22764	26888	0.497079	127303	29495	16525	0.989031	0.997559	Zeta	P.2	EPI_ISL_1495008
LBI220	2021-03-01	643543	785673	0.499007	3631.37	29859	29831	0.998595	0.998896	Zeta	P.2	EPI_ISL_1495009
LBI221	2021-03-03	243275	298938	0.518049	1448.59	29670	28922	0.993646	0.998194	Gamma	P.1	EPI_ISL_1495010
LBI222	2021-03-05	305750	386591	0.524399	1883.01	29822	28989	0.997525	0.998261	Gamma	P.1	EPI_ISL_1495011
LBI223	2021-03-03	250201	962269	0.775982	6451.02	29150	28419	0.975153	0.994215	Gamma	P.1	EPI_ISL_1495012
LBI224	2021-03-03	293530	908213	0.73638	5933.12	29849	29685	0.998194	0.999632	Zeta	P.2	EPI_ISL_1495013
LBI226	2021-03-03	272207	454859	0.592261	2582.87	29844	29208	0.998027	0.999465	Gamma	P.1	EPI_ISL_1495014
LBI228	2021-03-02	94988	235131	0.680305	1472.48	29838	29389	0.997826	0.999398	Gamma	P.1	EPI_ISL_1495015
LBI229	2021-03-03	98926	346602	0.746373	2284.04	29737	29322	0.994449	0.999231	Gamma	P.1	EPI_ISL_1495016
LBI233	2021-03-03	124650	407639	0.733972	2668.46	29871	29832	0.998997	0.999565	Zeta	P.2	EPI_ISL_1495017
LBI235	2021-03-03	63834	219937	0.736408	1450.73	29845	29667	0.998127	1	Alpha	B.1.1.7	EPI_ISL_1495018
LBI240	2021-03-02	22779	68359	0.695738	440802	29832	28553	0.997626	0.998395	Gamma	P.1	EPI_ISL_1495019
LBI241	2021-03-03	67424	280859	0.772244	1899.16	29792	29590	0.996355	0.999565	Gamma	P.1	EPI_ISL_1495020
LBI243	2021-03-03	45536	194318	0.773183	1317.79	29802	29080	0.996622	0.999298	Gamma	P.1	EPI_ISL_1495021
LBI244	2021-03-02	435676	1702898	0.761328	11487.4	29849	29788	0.998294	1	Gamma	P.1	EPI_ISL_1495022
LBI245	2021-03-02	34136	88594	0.681304	557718	29831	28678	0.997659	0.999465	Gamma	P.1	EPI_ISL_1495023
LBI246	2021-03-01	57105	194994	0.734756	1294.23	29802	29026	0.996622	0.999565	Gamma	P.1	EPI_ISL_1495024
LBI247	2021-03-03	41270	180243	0.782054	1229.34	29788	29178	0.996154	0.997325	Gamma	P.1	EPI_ISL_1495025
LBI248	2021-03-03	16296	63897	0.76685	432801	29779	25602	0.995987	0.998194	Gamma	P.1	EPI_ISL_1495026
LBI249	2021-03-03	30671	104880	0.739748	696181	29802	28743	0.996622	0.99883	Zeta	P.2	EPI_ISL_1495027
LBI257	2021-03-11	49486	187894	0.764014	1251.37	21699	15384	0.7319	0.89787	Zeta	P.2	EPI_ISL_1495028
LBI261	2021-03-03	21052	54577	0.694629	344.9	29798	28355	0.996522	0.998529	Alpha	B.1.1.7	EPI_ISL_1495029
LBI262	2021-03-03	71085	211258	0.706638	1360.01	29839	28646	0.99786	0.999833	Zeta	P.2	EPI_ISL_1495030
LBI263	2021-03-03	6448	24817	0.76733	165834	29691	18994	0.994348	0.999231	Gamma	P.1	EPI_ISL_1495031
LBI266	2021-02-25	25138	76656	0.725154	496567	28930	24719	0.97104	0.998161	Gamma	P.1	EPI_ISL_1495032
LBI267	2021-02-24	38826	118224	0.724536	768735	28743	20905	0.964184	0.99786	Zeta	P.2	EPI_ISL_1495033
LBI268	2021-02-17	73706	197177	0.704038	1261.97	29839	29503	0.997927	0.998896	Zeta	P.2	EPI_ISL_1495034
LBI270	2021-03-15	111939	396780	0.756241	2636.57	29837	28926	0.997793	0.998228	Gamma	P.1	EPI_ISL_1495035
LBI271	2021-03-12	32230	102343	0.725497	672579	29330	27195	0.984884	0.998662	Gamma	P.1	EPI_ISL_1495036
LBI272	2021-03-09	87978	296540	0.726056	1953.95	28930	24755	0.97104	0.997893	Gamma	P.1	EPI_ISL_1495037
LBI273	2021-03-04	58271	202176	0.750657	1338.01	29825	29174	0.997458	0.99903	Gamma	P.1	EPI_ISL_1495038
LBI279	2021-01-13	35671	112679	0.692753	739629	23387	17181	0.794837	0.889376	Zeta	P.2	EPI_ISL_1495039
LBI281	2021-02-12	208329	536598	0.641256	3458.02	27971	22960	0.938802	0.988864	Zeta	P.2	EPI_ISL_1495040
LBI282	2021-02-01	36682	112481	0.72417	731019	29842	29434	0.997994	0.999431	Zeta	P.2	EPI_ISL_1495041
LBI283	2021-02-22	62390	254442	0.782196	1712.22	29815	29422	0.997057	0.99903	Zeta	P.2	EPI_ISL_1495042
LBI215	2021-02-27	274912	328183	0.500461	1532.93	29848	29327	0.998228	1	-	P.5	EPI_ISL_1497548
LBI218	2021-02-28	24587	89420	0.744521	595506	22787	17182	0.764706	0.91128	-	P.5	EPI_ISL_1497549
